# Supplementary material for: Magnetic resonance imaging quantification of dehydration and rehydration in vocal fold tissue layers
Source: PLoS One. 2018 Dec 6;13(12):e0208763. doi: 10.1371/journal.pone.0208763 (PMC6283588; doi:10.1371/journal.pone.0208763)
Supplement: S4 File — Signal intensity of vocal fold tissues and phantom across baseline, immersion, and rehydration. Slices 1–80: experimental data. Slices 81–96: repeated measurements used to calculate intrarater reliability. (XLSX) [file pone.0208763.s004.xlsx]

## Sheet: raw data
Slice	Group	Larynx	Scan	Tissue	Side	Location	Intensity (AU)	Phantom intensity (AU)
1	H2O	5	Rehydrate	Mucosa	Left	Anterior	424.45	828.72
1	H2O	5	Rehydrate	Mucosa	Left	Middle	424.6	828.72
1	H2O	5	Rehydrate	Mucosa	Left	Posterior	328.1	828.72
1	H2O	5	Rehydrate	Mucosa	Right	Anterior	395.11	828.72
1	H2O	5	Rehydrate	Mucosa	Right	Middle	399	828.72
1	H2O	5	Rehydrate	Mucosa	Right	Posterior	408.42	828.72
1	H2O	5	Rehydrate	Thyroarytenoid	Left	Anterior	307.73	828.72
1	H2O	5	Rehydrate	Thyroarytenoid	Left	Middle	360.75	828.72
1	H2O	5	Rehydrate	Thyroarytenoid	Left	Posterior	356.9	828.72
1	H2O	5	Rehydrate	Thyroarytenoid	Right	Anterior	306.22	828.72
1	H2O	5	Rehydrate	Thyroarytenoid	Right	Middle	363.1	828.72
1	H2O	5	Rehydrate	Thyroarytenoid	Right	Posterior	375.3	828.72
2	NaCl05	1	Rehydrate	Mucosa	Left	Anterior	199.92	809
2	NaCl05	1	Rehydrate	Mucosa	Left	Middle	212.8	809
2	NaCl05	1	Rehydrate	Mucosa	Left	Posterior	257.3	809
2	NaCl05	1	Rehydrate	Mucosa	Right	Anterior	184.2	809
2	NaCl05	1	Rehydrate	Mucosa	Right	Middle	226.17	809
2	NaCl05	1	Rehydrate	Mucosa	Right	Posterior	239.9	809
2	NaCl05	1	Rehydrate	Thyroarytenoid	Left	Anterior	261.45	809
2	NaCl05	1	Rehydrate	Thyroarytenoid	Left	Middle	346.3	809
2	NaCl05	1	Rehydrate	Thyroarytenoid	Left	Posterior	362.67	809
2	NaCl05	1	Rehydrate	Thyroarytenoid	Right	Anterior	319.3	809
2	NaCl05	1	Rehydrate	Thyroarytenoid	Right	Middle	329.92	809
2	NaCl05	1	Rehydrate	Thyroarytenoid	Right	Posterior	299.8	809
3	NaCl05	3	Rehydrate	Mucosa	Left	Anterior	195.45	780.94
3	NaCl05	3	Rehydrate	Mucosa	Left	Middle	205.45	780.94
3	NaCl05	3	Rehydrate	Mucosa	Left	Posterior	262.8	780.94
3	NaCl05	3	Rehydrate	Mucosa	Right	Anterior	141.2	780.94
3	NaCl05	3	Rehydrate	Mucosa	Right	Middle	194	780.94
3	NaCl05	3	Rehydrate	Mucosa	Right	Posterior	168.89	780.94
3	NaCl05	3	Rehydrate	Thyroarytenoid	Left	Anterior	244.36	780.94
3	NaCl05	3	Rehydrate	Thyroarytenoid	Left	Middle	341.11	780.94
3	NaCl05	3	Rehydrate	Thyroarytenoid	Left	Posterior	309.09	780.94
3	NaCl05	3	Rehydrate	Thyroarytenoid	Right	Anterior	257.92	780.94
3	NaCl05	3	Rehydrate	Thyroarytenoid	Right	Middle	341.67	780.94
3	NaCl05	3	Rehydrate	Thyroarytenoid	Right	Posterior	310.36	780.94
4	NaCl30	3	Immerse	Mucosa	Left	Anterior	248.36	933.95
4	NaCl30	3	Immerse	Mucosa	Left	Middle	188	933.95
4	NaCl30	3	Immerse	Mucosa	Left	Posterior	324.2	933.95
4	NaCl30	3	Immerse	Mucosa	Right	Anterior	207.75	933.95
4	NaCl30	3	Immerse	Mucosa	Right	Middle	178.36	933.95
4	NaCl30	3	Immerse	Mucosa	Right	Posterior	311.67	933.95
4	NaCl30	3	Immerse	Thyroarytenoid	Left	Anterior	386.17	933.95
4	NaCl30	3	Immerse	Thyroarytenoid	Left	Middle	387.67	933.95
4	NaCl30	3	Immerse	Thyroarytenoid	Left	Posterior	504.58	933.95
4	NaCl30	3	Immerse	Thyroarytenoid	Right	Anterior	317.7	933.95
4	NaCl30	3	Immerse	Thyroarytenoid	Right	Middle	358.64	933.95
4	NaCl30	3	Immerse	Thyroarytenoid	Right	Posterior	461.1	933.95
5	NaCl10	5	Base	Mucosa	Left	Anterior	258.09	773.29
5	NaCl10	5	Base	Mucosa	Left	Middle	255.9	773.29
5	NaCl10	5	Base	Mucosa	Left	Posterior	266.89	773.29
5	NaCl10	5	Base	Mucosa	Right	Anterior	244.18	773.29
5	NaCl10	5	Base	Mucosa	Right	Middle	197.82	773.29
5	NaCl10	5	Base	Mucosa	Right	Posterior	239.38	773.29
5	NaCl10	5	Base	Thyroarytenoid	Left	Anterior	308.6	773.29
5	NaCl10	5	Base	Thyroarytenoid	Left	Middle	388.78	773.29
5	NaCl10	5	Base	Thyroarytenoid	Left	Posterior	387.67	773.29
5	NaCl10	5	Base	Thyroarytenoid	Right	Anterior	322.7	773.29
5	NaCl10	5	Base	Thyroarytenoid	Right	Middle	372.9	773.29
5	NaCl10	5	Base	Thyroarytenoid	Right	Posterior	394.83	773.29
6	Dry	1	Immerse	Mucosa	Left	Anterior	245.73	738.57
6	Dry	1	Immerse	Mucosa	Left	Middle	230.55	738.57
6	Dry	1	Immerse	Mucosa	Left	Posterior	295.1	738.57
6	Dry	1	Immerse	Mucosa	Right	Anterior	274.42	738.57
6	Dry	1	Immerse	Mucosa	Right	Middle	249.55	738.57
6	Dry	1	Immerse	Mucosa	Right	Posterior	316.4	738.57
6	Dry	1	Immerse	Thyroarytenoid	Left	Anterior	498.4	738.57
6	Dry	1	Immerse	Thyroarytenoid	Left	Middle	441.55	738.57
6	Dry	1	Immerse	Thyroarytenoid	Left	Posterior	356.9	738.57
6	Dry	1	Immerse	Thyroarytenoid	Right	Anterior	385.7	738.57
6	Dry	1	Immerse	Thyroarytenoid	Right	Middle	434.5	738.57
6	Dry	1	Immerse	Thyroarytenoid	Right	Posterior	411.83	738.57
7	NaCl10	5	Immerse	Mucosa	Left	Anterior	133.27	739.68
7	NaCl10	5	Immerse	Mucosa	Left	Middle	126.6	739.68
7	NaCl10	5	Immerse	Mucosa	Left	Posterior	244.83	739.68
7	NaCl10	5	Immerse	Mucosa	Right	Anterior	103.9	739.68
7	NaCl10	5	Immerse	Mucosa	Right	Middle	149.08	739.68
7	NaCl10	5	Immerse	Mucosa	Right	Posterior	250.2	739.68
7	NaCl10	5	Immerse	Thyroarytenoid	Left	Anterior	320.64	739.68
7	NaCl10	5	Immerse	Thyroarytenoid	Left	Middle	316.7	739.68
7	NaCl10	5	Immerse	Thyroarytenoid	Left	Posterior	367.36	739.68
7	NaCl10	5	Immerse	Thyroarytenoid	Right	Anterior	403.89	739.68
7	NaCl10	5	Immerse	Thyroarytenoid	Right	Middle	319.45	739.68
7	NaCl10	5	Immerse	Thyroarytenoid	Right	Posterior	345.18	739.68
8	NaCl05	4	Rehydrate	Mucosa	Left	Anterior	202.33	767.53
8	NaCl05	4	Rehydrate	Mucosa	Left	Middle	230.6	767.53
8	NaCl05	4	Rehydrate	Mucosa	Left	Posterior	309.75	767.53
8	NaCl05	4	Rehydrate	Mucosa	Right	Anterior	190.5	767.53
8	NaCl05	4	Rehydrate	Mucosa	Right	Middle	225.8	767.53
8	NaCl05	4	Rehydrate	Mucosa	Right	Posterior	276.22	767.53
8	NaCl05	4	Rehydrate	Thyroarytenoid	Left	Anterior	339.92	767.53
8	NaCl05	4	Rehydrate	Thyroarytenoid	Left	Middle	415.4	767.53
8	NaCl05	4	Rehydrate	Thyroarytenoid	Left	Posterior	446.3	767.53
8	NaCl05	4	Rehydrate	Thyroarytenoid	Right	Anterior	339.11	767.53
8	NaCl05	4	Rehydrate	Thyroarytenoid	Right	Middle	382.8	767.53
8	NaCl05	4	Rehydrate	Thyroarytenoid	Right	Posterior	407.17	767.53
9	Dry	5	Base	Mucosa	Left	Anterior	263.6	800.71
9	Dry	5	Base	Mucosa	Left	Middle	429.33	800.71
9	Dry	5	Base	Mucosa	Left	Posterior	232.09	800.71
9	Dry	5	Base	Mucosa	Right	Anterior	291.36	800.71
9	Dry	5	Base	Mucosa	Right	Middle	327.9	800.71
9	Dry	5	Base	Mucosa	Right	Posterior	341.2	800.71
9	Dry	5	Base	Thyroarytenoid	Left	Anterior	283	800.71
9	Dry	5	Base	Thyroarytenoid	Left	Middle	372.5	800.71
9	Dry	5	Base	Thyroarytenoid	Left	Posterior	374.22	800.71
9	Dry	5	Base	Thyroarytenoid	Right	Anterior	283.56	800.71
9	Dry	5	Base	Thyroarytenoid	Right	Middle	396.42	800.71
9	Dry	5	Base	Thyroarytenoid	Right	Posterior	357	800.71
10	NaCl05	5	Base	Mucosa	Left	Anterior	250.1	773.69
10	NaCl05	5	Base	Mucosa	Left	Middle	287.27	773.69
10	NaCl05	5	Base	Mucosa	Left	Posterior	265.5	773.69
10	NaCl05	5	Base	Mucosa	Right	Anterior	250.18	773.69
10	NaCl05	5	Base	Mucosa	Right	Middle	274.75	773.69
10	NaCl05	5	Base	Mucosa	Right	Posterior	292.22	773.69
10	NaCl05	5	Base	Thyroarytenoid	Left	Anterior	330.3	773.69
10	NaCl05	5	Base	Thyroarytenoid	Left	Middle	322.6	773.69
10	NaCl05	5	Base	Thyroarytenoid	Left	Posterior	381.33	773.69
10	NaCl05	5	Base	Thyroarytenoid	Right	Anterior	291.44	773.69
10	NaCl05	5	Base	Thyroarytenoid	Right	Middle	332.17	773.69
10	NaCl05	5	Base	Thyroarytenoid	Right	Posterior	362.92	773.69
11	NaCl05	3	Immerse	Mucosa	Left	Anterior	225.33	798.37
11	NaCl05	3	Immerse	Mucosa	Left	Middle	168.73	798.37
11	NaCl05	3	Immerse	Mucosa	Left	Posterior	331.8	798.37
11	NaCl05	3	Immerse	Mucosa	Right	Anterior	217.78	798.37
11	NaCl05	3	Immerse	Mucosa	Right	Middle	218.3	798.37
11	NaCl05	3	Immerse	Mucosa	Right	Posterior	381.45	798.37
11	NaCl05	3	Immerse	Thyroarytenoid	Left	Anterior	273.92	798.37
11	NaCl05	3	Immerse	Thyroarytenoid	Left	Middle	300.9	798.37
11	NaCl05	3	Immerse	Thyroarytenoid	Left	Posterior	302.27	798.37
11	NaCl05	3	Immerse	Thyroarytenoid	Right	Anterior	280.5	798.37
11	NaCl05	3	Immerse	Thyroarytenoid	Right	Middle	346.67	798.37
11	NaCl05	3	Immerse	Thyroarytenoid	Right	Posterior	323.8	798.37
12	NaCl30	3	Rehydrate	Mucosa	Left	Anterior	195.8	946.53
12	NaCl30	3	Rehydrate	Mucosa	Left	Middle	214.6	946.53
12	NaCl30	3	Rehydrate	Mucosa	Left	Posterior	280.42	946.53
12	NaCl30	3	Rehydrate	Mucosa	Right	Anterior	178.27	946.53
12	NaCl30	3	Rehydrate	Mucosa	Right	Middle	220.8	946.53
12	NaCl30	3	Rehydrate	Mucosa	Right	Posterior	263.5	946.53
12	NaCl30	3	Rehydrate	Thyroarytenoid	Left	Anterior	317.8	946.53
12	NaCl30	3	Rehydrate	Thyroarytenoid	Left	Middle	353.4	946.53
12	NaCl30	3	Rehydrate	Thyroarytenoid	Left	Posterior	365.91	946.53
12	NaCl30	3	Rehydrate	Thyroarytenoid	Right	Anterior	301.1	946.53
12	NaCl30	3	Rehydrate	Thyroarytenoid	Right	Middle	400.7	946.53
12	NaCl30	3	Rehydrate	Thyroarytenoid	Right	Posterior	427.89	946.53
13	NaCl30	3	Base	Mucosa	Left	Anterior	233.1	888.1
13	NaCl30	3	Base	Mucosa	Left	Middle	190.55	888.1
13	NaCl30	3	Base	Mucosa	Left	Posterior	327.17	888.1
13	NaCl30	3	Base	Mucosa	Right	Anterior	138.4	888.1
13	NaCl30	3	Base	Mucosa	Right	Middle	187.42	888.1
13	NaCl30	3	Base	Mucosa	Right	Posterior	242.3	888.1
13	NaCl30	3	Base	Thyroarytenoid	Left	Anterior	403.58	888.1
13	NaCl30	3	Base	Thyroarytenoid	Left	Middle	461.2	888.1
13	NaCl30	3	Base	Thyroarytenoid	Left	Posterior	494.33	888.1
13	NaCl30	3	Base	Thyroarytenoid	Right	Anterior	466.3	888.1
13	NaCl30	3	Base	Thyroarytenoid	Right	Middle	450.36	888.1
13	NaCl30	3	Base	Thyroarytenoid	Right	Posterior	430.67	888.1
14	NaCl10	3	Rehydrate	Mucosa	Left	Anterior	200.3	795.62
14	NaCl10	3	Rehydrate	Mucosa	Left	Middle	213.1	795.62
14	NaCl10	3	Rehydrate	Mucosa	Left	Posterior	307.8	795.62
14	NaCl10	3	Rehydrate	Mucosa	Right	Anterior	163.6	795.62
14	NaCl10	3	Rehydrate	Mucosa	Right	Middle	152.82	795.62
14	NaCl10	3	Rehydrate	Mucosa	Right	Posterior	129.2	795.62
14	NaCl10	3	Rehydrate	Thyroarytenoid	Left	Anterior	253	795.62
14	NaCl10	3	Rehydrate	Thyroarytenoid	Left	Middle	362	795.62
14	NaCl10	3	Rehydrate	Thyroarytenoid	Left	Posterior	597.8	795.62
14	NaCl10	3	Rehydrate	Thyroarytenoid	Right	Anterior	286.5	795.62
14	NaCl10	3	Rehydrate	Thyroarytenoid	Right	Middle	326.25	795.62
14	NaCl10	3	Rehydrate	Thyroarytenoid	Right	Posterior	304.8	795.62
15	NaCl05	4	Base	Mucosa	Left	Anterior	232.64	791.95
15	NaCl05	4	Base	Mucosa	Left	Middle	278	791.95
15	NaCl05	4	Base	Mucosa	Left	Posterior	341.67	791.95
15	NaCl05	4	Base	Mucosa	Right	Anterior	190.55	791.95
15	NaCl05	4	Base	Mucosa	Right	Middle	219.92	791.95
15	NaCl05	4	Base	Mucosa	Right	Posterior	381.4	791.95
15	NaCl05	4	Base	Thyroarytenoid	Left	Anterior	365.55	791.95
15	NaCl05	4	Base	Thyroarytenoid	Left	Middle	392.56	791.95
15	NaCl05	4	Base	Thyroarytenoid	Left	Posterior	461.25	791.95
15	NaCl05	4	Base	Thyroarytenoid	Right	Anterior	314.22	791.95
15	NaCl05	4	Base	Thyroarytenoid	Right	Middle	335.82	791.95
15	NaCl05	4	Base	Thyroarytenoid	Right	Posterior	421.67	791.95
16	NaCl05	1	Base	Mucosa	Left	Anterior	310.73	860.33
16	NaCl05	1	Base	Mucosa	Left	Middle	305.27	860.33
16	NaCl05	1	Base	Mucosa	Left	Posterior	354.42	860.33
16	NaCl05	1	Base	Mucosa	Right	Anterior	269.6	860.33
16	NaCl05	1	Base	Mucosa	Right	Middle	260.7	860.33
16	NaCl05	1	Base	Mucosa	Right	Posterior	196.36	860.33
16	NaCl05	1	Base	Thyroarytenoid	Left	Anterior	329.27	860.33
16	NaCl05	1	Base	Thyroarytenoid	Left	Middle	401.56	860.33
16	NaCl05	1	Base	Thyroarytenoid	Left	Posterior	425.64	860.33
16	NaCl05	1	Base	Thyroarytenoid	Right	Anterior	360	860.33
16	NaCl05	1	Base	Thyroarytenoid	Right	Middle	353.3	860.33
16	NaCl05	1	Base	Thyroarytenoid	Right	Posterior	374.7	860.33
17	Dry	3	Immerse	Mucosa	Left	Anterior	279.2	818.9
17	Dry	3	Immerse	Mucosa	Left	Middle	357.08	818.9
17	Dry	3	Immerse	Mucosa	Left	Posterior	366.1	818.9
17	Dry	3	Immerse	Mucosa	Right	Anterior	224	818.9
17	Dry	3	Immerse	Mucosa	Right	Middle	297.1	818.9
17	Dry	3	Immerse	Mucosa	Right	Posterior	259.4	818.9
17	Dry	3	Immerse	Thyroarytenoid	Left	Anterior	318.44	818.9
17	Dry	3	Immerse	Thyroarytenoid	Left	Middle	387.4	818.9
17	Dry	3	Immerse	Thyroarytenoid	Left	Posterior	397.42	818.9
17	Dry	3	Immerse	Thyroarytenoid	Right	Anterior	313.3	818.9
17	Dry	3	Immerse	Thyroarytenoid	Right	Middle	376.8	818.9
17	Dry	3	Immerse	Thyroarytenoid	Right	Posterior	336	818.9
18	Dry	2	Rehydrate	Mucosa	Left	Anterior	323.2	712.99
18	Dry	2	Rehydrate	Mucosa	Left	Middle	463.69	712.99
18	Dry	2	Rehydrate	Mucosa	Left	Posterior	368	712.99
18	Dry	2	Rehydrate	Mucosa	Right	Anterior	243.44	712.99
18	Dry	2	Rehydrate	Mucosa	Right	Middle	261.5	712.99
18	Dry	2	Rehydrate	Mucosa	Right	Posterior	290.3	712.99
18	Dry	2	Rehydrate	Thyroarytenoid	Left	Anterior	277.5	712.99
18	Dry	2	Rehydrate	Thyroarytenoid	Left	Middle	306.2	712.99
18	Dry	2	Rehydrate	Thyroarytenoid	Left	Posterior	324.45	712.99
18	Dry	2	Rehydrate	Thyroarytenoid	Right	Anterior	271.89	712.99
18	Dry	2	Rehydrate	Thyroarytenoid	Right	Middle	330.73	712.99
18	Dry	2	Rehydrate	Thyroarytenoid	Right	Posterior	291.83	712.99
19	PBS	4	Base	Mucosa	Left	Anterior	272.1	795.91
19	PBS	4	Base	Mucosa	Left	Middle	327.7	795.91
19	PBS	4	Base	Mucosa	Left	Posterior	371.1	795.91
19	PBS	4	Base	Mucosa	Right	Anterior	230.08	795.91
19	PBS	4	Base	Mucosa	Right	Middle	298.5	795.91
19	PBS	4	Base	Mucosa	Right	Posterior	349.3	795.91
19	PBS	4	Base	Thyroarytenoid	Left	Anterior	307.2	795.91
19	PBS	4	Base	Thyroarytenoid	Left	Middle	384.17	795.91
19	PBS	4	Base	Thyroarytenoid	Left	Posterior	394.92	795.91
19	PBS	4	Base	Thyroarytenoid	Right	Anterior	275.5	795.91
19	PBS	4	Base	Thyroarytenoid	Right	Middle	346.7	795.91
19	PBS	4	Base	Thyroarytenoid	Right	Posterior	371	795.91
20	Dry	1	Rehydrate	Mucosa	Left	Anterior	198.91	792.73
20	Dry	1	Rehydrate	Mucosa	Left	Middle	213	792.73
20	Dry	1	Rehydrate	Mucosa	Left	Posterior	288.17	792.73
20	Dry	1	Rehydrate	Mucosa	Right	Anterior	141.1	792.73
20	Dry	1	Rehydrate	Mucosa	Right	Middle	131.33	792.73
20	Dry	1	Rehydrate	Mucosa	Right	Posterior	258.33	792.73
20	Dry	1	Rehydrate	Thyroarytenoid	Left	Anterior	250.45	792.73
20	Dry	1	Rehydrate	Thyroarytenoid	Left	Middle	316.17	792.73
20	Dry	1	Rehydrate	Thyroarytenoid	Left	Posterior	376.8	792.73
20	Dry	1	Rehydrate	Thyroarytenoid	Right	Anterior	258.83	792.73
20	Dry	1	Rehydrate	Thyroarytenoid	Right	Middle	317.9	792.73
20	Dry	1	Rehydrate	Thyroarytenoid	Right	Posterior	389.3	792.73
21	H2O	3	Rehydrate	Mucosa	Left	Anterior	175.42	765.24
21	H2O	3	Rehydrate	Mucosa	Left	Middle	261.3	765.24
21	H2O	3	Rehydrate	Mucosa	Left	Posterior	311.5	765.24
21	H2O	3	Rehydrate	Mucosa	Right	Anterior	132.5	765.24
21	H2O	3	Rehydrate	Mucosa	Right	Middle	242.36	765.24
21	H2O	3	Rehydrate	Mucosa	Right	Posterior	278	765.24
21	H2O	3	Rehydrate	Thyroarytenoid	Left	Anterior	245.18	765.24
21	H2O	3	Rehydrate	Thyroarytenoid	Left	Middle	328.17	765.24
21	H2O	3	Rehydrate	Thyroarytenoid	Left	Posterior	336	765.24
21	H2O	3	Rehydrate	Thyroarytenoid	Right	Anterior	238.6	765.24
21	H2O	3	Rehydrate	Thyroarytenoid	Right	Middle	309.23	765.24
21	H2O	3	Rehydrate	Thyroarytenoid	Right	Posterior	331	765.24
22	NaCl30	1	Immerse	Mucosa	Left	Anterior	121.56	709.89
22	NaCl30	1	Immerse	Mucosa	Left	Middle	107.9	709.89
22	NaCl30	1	Immerse	Mucosa	Left	Posterior	134.5	709.89
22	NaCl30	1	Immerse	Mucosa	Right	Anterior	111.9	709.89
22	NaCl30	1	Immerse	Mucosa	Right	Middle	93.2	709.89
22	NaCl30	1	Immerse	Mucosa	Right	Posterior	125.33	709.89
22	NaCl30	1	Immerse	Thyroarytenoid	Left	Anterior	239.11	709.89
22	NaCl30	1	Immerse	Thyroarytenoid	Left	Middle	315.55	709.89
22	NaCl30	1	Immerse	Thyroarytenoid	Left	Posterior	379.1	709.89
22	NaCl30	1	Immerse	Thyroarytenoid	Right	Anterior	237.89	709.89
22	NaCl30	1	Immerse	Thyroarytenoid	Right	Middle	307.33	709.89
22	NaCl30	1	Immerse	Thyroarytenoid	Right	Posterior	378.7	709.89
23	NaCl30	4	Rehydrate	Mucosa	Left	Anterior	301	787.93
23	NaCl30	4	Rehydrate	Mucosa	Left	Middle	336.09	787.93
23	NaCl30	4	Rehydrate	Mucosa	Left	Posterior	372.83	787.93
23	NaCl30	4	Rehydrate	Mucosa	Right	Anterior	262.73	787.93
23	NaCl30	4	Rehydrate	Mucosa	Right	Middle	293.9	787.93
23	NaCl30	4	Rehydrate	Mucosa	Right	Posterior	300.58	787.93
23	NaCl30	4	Rehydrate	Thyroarytenoid	Left	Anterior	352.42	787.93
23	NaCl30	4	Rehydrate	Thyroarytenoid	Left	Middle	410	787.93
23	NaCl30	4	Rehydrate	Thyroarytenoid	Left	Posterior	537.55	787.93
23	NaCl30	4	Rehydrate	Thyroarytenoid	Right	Anterior	336.78	787.93
23	NaCl30	4	Rehydrate	Thyroarytenoid	Right	Middle	373.3	787.93
23	NaCl30	4	Rehydrate	Thyroarytenoid	Right	Posterior	474.08	787.93
24	PBS	2	Rehydrate	Mucosa	Left	Anterior	179	788.93
24	PBS	2	Rehydrate	Mucosa	Left	Middle	223	788.93
24	PBS	2	Rehydrate	Mucosa	Left	Posterior	338.9	788.93
24	PBS	2	Rehydrate	Mucosa	Right	Anterior	132.08	788.93
24	PBS	2	Rehydrate	Mucosa	Right	Middle	209.58	788.93
24	PBS	2	Rehydrate	Mucosa	Right	Posterior	310.11	788.93
24	PBS	2	Rehydrate	Thyroarytenoid	Left	Anterior	248.5	788.93
24	PBS	2	Rehydrate	Thyroarytenoid	Left	Middle	318.8	788.93
24	PBS	2	Rehydrate	Thyroarytenoid	Left	Posterior	333	788.93
24	PBS	2	Rehydrate	Thyroarytenoid	Right	Anterior	255.11	788.93
24	PBS	2	Rehydrate	Thyroarytenoid	Right	Middle	326.38	788.93
24	PBS	2	Rehydrate	Thyroarytenoid	Right	Posterior	349.1	788.93
25	Dry	5	Immerse	Mucosa	Left	Anterior	260.73	797.88
25	Dry	5	Immerse	Mucosa	Left	Middle	428.1	797.88
25	Dry	5	Immerse	Mucosa	Left	Posterior	271.33	797.88
25	Dry	5	Immerse	Mucosa	Right	Anterior	211.27	797.88
25	Dry	5	Immerse	Mucosa	Right	Middle	300.22	797.88
25	Dry	5	Immerse	Mucosa	Right	Posterior	329.44	797.88
25	Dry	5	Immerse	Thyroarytenoid	Left	Anterior	336.27	797.88
25	Dry	5	Immerse	Thyroarytenoid	Left	Middle	396	797.88
25	Dry	5	Immerse	Thyroarytenoid	Left	Posterior	375	797.88
25	Dry	5	Immerse	Thyroarytenoid	Right	Anterior	340	797.88
25	Dry	5	Immerse	Thyroarytenoid	Right	Middle	409	797.88
25	Dry	5	Immerse	Thyroarytenoid	Right	Posterior	391.91	797.88
26	Dry	4	Rehydrate	Mucosa	Left	Anterior	436.2	816.46
26	Dry	4	Rehydrate	Mucosa	Left	Middle	327.5	816.46
26	Dry	4	Rehydrate	Mucosa	Left	Posterior	360.5	816.46
26	Dry	4	Rehydrate	Mucosa	Right	Anterior	365.6	816.46
26	Dry	4	Rehydrate	Mucosa	Right	Middle	282.78	816.46
26	Dry	4	Rehydrate	Mucosa	Right	Posterior	271.11	816.46
26	Dry	4	Rehydrate	Thyroarytenoid	Left	Anterior	266.73	816.46
26	Dry	4	Rehydrate	Thyroarytenoid	Left	Middle	378.3	816.46
26	Dry	4	Rehydrate	Thyroarytenoid	Left	Posterior	370.92	816.46
26	Dry	4	Rehydrate	Thyroarytenoid	Right	Anterior	262.3	816.46
26	Dry	4	Rehydrate	Thyroarytenoid	Right	Middle	391.17	816.46
26	Dry	4	Rehydrate	Thyroarytenoid	Right	Posterior	345.08	816.46
27	H2O	1	Rehydrate	Mucosa	Left	Anterior	306.83	814.14
27	H2O	1	Rehydrate	Mucosa	Left	Middle	514.8	814.14
27	H2O	1	Rehydrate	Mucosa	Left	Posterior	403.45	814.14
27	H2O	1	Rehydrate	Mucosa	Right	Anterior	212.45	814.14
27	H2O	1	Rehydrate	Mucosa	Right	Middle	295.2	814.14
27	H2O	1	Rehydrate	Mucosa	Right	Posterior	281.27	814.14
27	H2O	1	Rehydrate	Thyroarytenoid	Left	Anterior	465.73	814.14
27	H2O	1	Rehydrate	Thyroarytenoid	Left	Middle	438.42	814.14
27	H2O	1	Rehydrate	Thyroarytenoid	Left	Posterior	356.77	814.14
27	H2O	1	Rehydrate	Thyroarytenoid	Right	Anterior	427.44	814.14
27	H2O	1	Rehydrate	Thyroarytenoid	Right	Middle	513.4	814.14
27	H2O	1	Rehydrate	Thyroarytenoid	Right	Posterior	378.5	814.14
28	H2O	2	Rehydrate	Mucosa	Left	Anterior	276.44	839.84
28	H2O	2	Rehydrate	Mucosa	Left	Middle	273.83	839.84
28	H2O	2	Rehydrate	Mucosa	Left	Posterior	270.17	839.84
28	H2O	2	Rehydrate	Mucosa	Right	Anterior	293.11	839.84
28	H2O	2	Rehydrate	Mucosa	Right	Middle	232.08	839.84
28	H2O	2	Rehydrate	Mucosa	Right	Posterior	253.11	839.84
28	H2O	2	Rehydrate	Thyroarytenoid	Left	Anterior	287.18	839.84
28	H2O	2	Rehydrate	Thyroarytenoid	Left	Middle	333.5	839.84
28	H2O	2	Rehydrate	Thyroarytenoid	Left	Posterior	408.67	839.84
28	H2O	2	Rehydrate	Thyroarytenoid	Right	Anterior	269.2	839.84
28	H2O	2	Rehydrate	Thyroarytenoid	Right	Middle	344	839.84
28	H2O	2	Rehydrate	Thyroarytenoid	Right	Posterior	366.64	839.84
29	NaCl10	4	Immerse	Mucosa	Left	Anterior	333.8	782.87
29	NaCl10	4	Immerse	Mucosa	Left	Middle	258	782.87
29	NaCl10	4	Immerse	Mucosa	Left	Posterior	354.91	782.87
29	NaCl10	4	Immerse	Mucosa	Right	Anterior	308.2	782.87
29	NaCl10	4	Immerse	Mucosa	Right	Middle	184.5	782.87
29	NaCl10	4	Immerse	Mucosa	Right	Posterior	222	782.87
29	NaCl10	4	Immerse	Thyroarytenoid	Left	Anterior	266.58	782.87
29	NaCl10	4	Immerse	Thyroarytenoid	Left	Middle	385.5	782.87
29	NaCl10	4	Immerse	Thyroarytenoid	Left	Posterior	417.67	782.87
29	NaCl10	4	Immerse	Thyroarytenoid	Right	Anterior	288.5	782.87
29	NaCl10	4	Immerse	Thyroarytenoid	Right	Middle	364.89	782.87
29	NaCl10	4	Immerse	Thyroarytenoid	Right	Posterior	358.64	782.87
30	NaCl10	5	Rehydrate	Mucosa	Left	Anterior	164.58	702.06
30	NaCl10	5	Rehydrate	Mucosa	Left	Middle	161.22	702.06
30	NaCl10	5	Rehydrate	Mucosa	Left	Posterior	184.55	702.06
30	NaCl10	5	Rehydrate	Mucosa	Right	Anterior	167.1	702.06
30	NaCl10	5	Rehydrate	Mucosa	Right	Middle	167.33	702.06
30	NaCl10	5	Rehydrate	Mucosa	Right	Posterior	230.3	702.06
30	NaCl10	5	Rehydrate	Thyroarytenoid	Left	Anterior	263.9	702.06
30	NaCl10	5	Rehydrate	Thyroarytenoid	Left	Middle	380.33	702.06
30	NaCl10	5	Rehydrate	Thyroarytenoid	Left	Posterior	365.5	702.06
30	NaCl10	5	Rehydrate	Thyroarytenoid	Right	Anterior	289.44	702.06
30	NaCl10	5	Rehydrate	Thyroarytenoid	Right	Middle	367.22	702.06
30	NaCl10	5	Rehydrate	Thyroarytenoid	Right	Posterior	331.45	702.06
31	NaCl30	2	Base	Mucosa	Left	Anterior	187.5	687.25
31	NaCl30	2	Base	Mucosa	Left	Middle	215	687.25
31	NaCl30	2	Base	Mucosa	Left	Posterior	292.78	687.25
31	NaCl30	2	Base	Mucosa	Right	Anterior	239.91	687.25
31	NaCl30	2	Base	Mucosa	Right	Middle	213.92	687.25
31	NaCl30	2	Base	Mucosa	Right	Posterior	225.17	687.25
31	NaCl30	2	Base	Thyroarytenoid	Left	Anterior	283.18	687.25
31	NaCl30	2	Base	Thyroarytenoid	Left	Middle	288.45	687.25
31	NaCl30	2	Base	Thyroarytenoid	Left	Posterior	309.36	687.25
31	NaCl30	2	Base	Thyroarytenoid	Right	Anterior	256.92	687.25
31	NaCl30	2	Base	Thyroarytenoid	Right	Middle	384	687.25
31	NaCl30	2	Base	Thyroarytenoid	Right	Posterior	355.8	687.25
32	NaCl05	5	Immerse	Mucosa	Left	Anterior	166.56	728.46
32	NaCl05	5	Immerse	Mucosa	Left	Middle	165.45	728.46
32	NaCl05	5	Immerse	Mucosa	Left	Posterior	127.7	728.46
32	NaCl05	5	Immerse	Mucosa	Right	Anterior	159.8	728.46
32	NaCl05	5	Immerse	Mucosa	Right	Middle	160.73	728.46
32	NaCl05	5	Immerse	Mucosa	Right	Posterior	101.56	728.46
32	NaCl05	5	Immerse	Thyroarytenoid	Left	Anterior	264.09	728.46
32	NaCl05	5	Immerse	Thyroarytenoid	Left	Middle	328.6	728.46
32	NaCl05	5	Immerse	Thyroarytenoid	Left	Posterior	341.91	728.46
32	NaCl05	5	Immerse	Thyroarytenoid	Right	Anterior	277.1	728.46
32	NaCl05	5	Immerse	Thyroarytenoid	Right	Middle	297.9	728.46
32	NaCl05	5	Immerse	Thyroarytenoid	Right	Posterior	319.45	728.46
33	NaCl30	4	Immerse	Mucosa	Left	Anterior	155.25	790.09
33	NaCl30	4	Immerse	Mucosa	Left	Middle	154.75	790.09
33	NaCl30	4	Immerse	Mucosa	Left	Posterior	166.64	790.09
33	NaCl30	4	Immerse	Mucosa	Right	Anterior	103.25	790.09
33	NaCl30	4	Immerse	Mucosa	Right	Middle	125.42	790.09
33	NaCl30	4	Immerse	Mucosa	Right	Posterior	147.1	790.09
33	NaCl30	4	Immerse	Thyroarytenoid	Left	Anterior	268.7	790.09
33	NaCl30	4	Immerse	Thyroarytenoid	Left	Middle	342.67	790.09
33	NaCl30	4	Immerse	Thyroarytenoid	Left	Posterior	331.17	790.09
33	NaCl30	4	Immerse	Thyroarytenoid	Right	Anterior	250.6	790.09
33	NaCl30	4	Immerse	Thyroarytenoid	Right	Middle	338.67	790.09
33	NaCl30	4	Immerse	Thyroarytenoid	Right	Posterior	339.42	790.09
34	NaCl30	1	Rehydrate	Mucosa	Left	Anterior	107.83	697.71
34	NaCl30	1	Rehydrate	Mucosa	Left	Middle	90.75	697.71
34	NaCl30	1	Rehydrate	Mucosa	Left	Posterior	203.45	697.71
34	NaCl30	1	Rehydrate	Mucosa	Right	Anterior	105.3	697.71
34	NaCl30	1	Rehydrate	Mucosa	Right	Middle	59	697.71
34	NaCl30	1	Rehydrate	Mucosa	Right	Posterior	193.2	697.71
34	NaCl30	1	Rehydrate	Thyroarytenoid	Left	Anterior	262.08	697.71
34	NaCl30	1	Rehydrate	Thyroarytenoid	Left	Middle	356.08	697.71
34	NaCl30	1	Rehydrate	Thyroarytenoid	Left	Posterior	416.7	697.71
34	NaCl30	1	Rehydrate	Thyroarytenoid	Right	Anterior	246.1	697.71
34	NaCl30	1	Rehydrate	Thyroarytenoid	Right	Middle	267.64	697.71
34	NaCl30	1	Rehydrate	Thyroarytenoid	Right	Posterior	323.5	697.71
35	Dry	1	Base	Mucosa	Left	Anterior	274.92	774.5
35	Dry	1	Base	Mucosa	Left	Middle	231.56	774.5
35	Dry	1	Base	Mucosa	Left	Posterior	255	774.5
35	Dry	1	Base	Mucosa	Right	Anterior	262.27	774.5
35	Dry	1	Base	Mucosa	Right	Middle	137	774.5
35	Dry	1	Base	Mucosa	Right	Posterior	241.67	774.5
35	Dry	1	Base	Thyroarytenoid	Left	Anterior	254.08	774.5
35	Dry	1	Base	Thyroarytenoid	Left	Middle	327.73	774.5
35	Dry	1	Base	Thyroarytenoid	Left	Posterior	425.4	774.5
35	Dry	1	Base	Thyroarytenoid	Right	Anterior	263.5	774.5
35	Dry	1	Base	Thyroarytenoid	Right	Middle	314.83	774.5
35	Dry	1	Base	Thyroarytenoid	Right	Posterior	451.78	774.5
36	NaCl10	3	Immerse	Mucosa	Left	Anterior	192.36	802.35
36	NaCl10	3	Immerse	Mucosa	Left	Middle	161.22	802.35
36	NaCl10	3	Immerse	Mucosa	Left	Posterior	317.25	802.35
36	NaCl10	3	Immerse	Mucosa	Right	Anterior	156.6	802.35
36	NaCl10	3	Immerse	Mucosa	Right	Middle	148.3	802.35
36	NaCl10	3	Immerse	Mucosa	Right	Posterior	175.83	802.35
36	NaCl10	3	Immerse	Thyroarytenoid	Left	Anterior	258.3	802.35
36	NaCl10	3	Immerse	Thyroarytenoid	Left	Middle	360.45	802.35
36	NaCl10	3	Immerse	Thyroarytenoid	Left	Posterior	545.4	802.35
36	NaCl10	3	Immerse	Thyroarytenoid	Right	Anterior	267.64	802.35
36	NaCl10	3	Immerse	Thyroarytenoid	Right	Middle	327.58	802.35
36	NaCl10	3	Immerse	Thyroarytenoid	Right	Posterior	352.36	802.35
37	NaCl05	1	Immerse	Mucosa	Left	Anterior	324.9	903.67
37	NaCl05	1	Immerse	Mucosa	Left	Middle	200.17	903.67
37	NaCl05	1	Immerse	Mucosa	Left	Posterior	416.75	903.67
37	NaCl05	1	Immerse	Mucosa	Right	Anterior	324.92	903.67
37	NaCl05	1	Immerse	Mucosa	Right	Middle	188.2	903.67
37	NaCl05	1	Immerse	Mucosa	Right	Posterior	400.31	903.67
37	NaCl05	1	Immerse	Thyroarytenoid	Left	Anterior	331.33	903.67
37	NaCl05	1	Immerse	Thyroarytenoid	Left	Middle	406.6	903.67
37	NaCl05	1	Immerse	Thyroarytenoid	Left	Posterior	416.5	903.67
37	NaCl05	1	Immerse	Thyroarytenoid	Right	Anterior	385.91	903.67
37	NaCl05	1	Immerse	Thyroarytenoid	Right	Middle	379.4	903.67
37	NaCl05	1	Immerse	Thyroarytenoid	Right	Posterior	375	903.67
38	NaCl30	5	Rehydrate	Mucosa	Left	Anterior	192	773.1
38	NaCl30	5	Rehydrate	Mucosa	Left	Middle	206.82	773.1
38	NaCl30	5	Rehydrate	Mucosa	Left	Posterior	363.89	773.1
38	NaCl30	5	Rehydrate	Mucosa	Right	Anterior	151.2	773.1
38	NaCl30	5	Rehydrate	Mucosa	Right	Middle	196.18	773.1
38	NaCl30	5	Rehydrate	Mucosa	Right	Posterior	307.1	773.1
38	NaCl30	5	Rehydrate	Thyroarytenoid	Left	Anterior	319.2	773.1
38	NaCl30	5	Rehydrate	Thyroarytenoid	Left	Middle	380	773.1
38	NaCl30	5	Rehydrate	Thyroarytenoid	Left	Posterior	408.75	773.1
38	NaCl30	5	Rehydrate	Thyroarytenoid	Right	Anterior	296.75	773.1
38	NaCl30	5	Rehydrate	Thyroarytenoid	Right	Middle	370.2	773.1
38	NaCl30	5	Rehydrate	Thyroarytenoid	Right	Posterior	417.42	773.1
39	NaCl05	5	Rehydrate	Mucosa	Left	Anterior	217.91	738.45
39	NaCl05	5	Rehydrate	Mucosa	Left	Middle	278.64	738.45
39	NaCl05	5	Rehydrate	Mucosa	Left	Posterior	160.8	738.45
39	NaCl05	5	Rehydrate	Mucosa	Right	Anterior	186.2	738.45
39	NaCl05	5	Rehydrate	Mucosa	Right	Middle	215.18	738.45
39	NaCl05	5	Rehydrate	Mucosa	Right	Posterior	138.58	738.45
39	NaCl05	5	Rehydrate	Thyroarytenoid	Left	Anterior	279.18	738.45
39	NaCl05	5	Rehydrate	Thyroarytenoid	Left	Middle	343.4	738.45
39	NaCl05	5	Rehydrate	Thyroarytenoid	Left	Posterior	309.91	738.45
39	NaCl05	5	Rehydrate	Thyroarytenoid	Right	Anterior	287.18	738.45
39	NaCl05	5	Rehydrate	Thyroarytenoid	Right	Middle	366.89	738.45
39	NaCl05	5	Rehydrate	Thyroarytenoid	Right	Posterior	301.92	738.45
40	NaCl05	2	Rehydrate	Mucosa	Left	Anterior	130.92	785.71
40	NaCl05	2	Rehydrate	Mucosa	Left	Middle	251.3	785.71
40	NaCl05	2	Rehydrate	Mucosa	Left	Posterior	367.56	785.71
40	NaCl05	2	Rehydrate	Mucosa	Right	Anterior	155.91	785.71
40	NaCl05	2	Rehydrate	Mucosa	Right	Middle	239.1	785.71
40	NaCl05	2	Rehydrate	Mucosa	Right	Posterior	267.64	785.71
40	NaCl05	2	Rehydrate	Thyroarytenoid	Left	Anterior	297.27	785.71
40	NaCl05	2	Rehydrate	Thyroarytenoid	Left	Middle	322.58	785.71
40	NaCl05	2	Rehydrate	Thyroarytenoid	Left	Posterior	403.09	785.71
40	NaCl05	2	Rehydrate	Thyroarytenoid	Right	Anterior	290.6	785.71
40	NaCl05	2	Rehydrate	Thyroarytenoid	Right	Middle	286.25	785.71
40	NaCl05	2	Rehydrate	Thyroarytenoid	Right	Posterior	350	785.71
41	NaCl30	2	Immerse	Mucosa	Left	Anterior	275.22	699.29
41	NaCl30	2	Immerse	Mucosa	Left	Middle	169.45	699.29
41	NaCl30	2	Immerse	Mucosa	Left	Posterior	187.62	699.29
41	NaCl30	2	Immerse	Mucosa	Right	Anterior	221.25	699.29
41	NaCl30	2	Immerse	Mucosa	Right	Middle	200.3	699.29
41	NaCl30	2	Immerse	Mucosa	Right	Posterior	220.3	699.29
41	NaCl30	2	Immerse	Thyroarytenoid	Left	Anterior	290.17	699.29
41	NaCl30	2	Immerse	Thyroarytenoid	Left	Middle	327.75	699.29
41	NaCl30	2	Immerse	Thyroarytenoid	Left	Posterior	471.9	699.29
41	NaCl30	2	Immerse	Thyroarytenoid	Right	Anterior	261.5	699.29
41	NaCl30	2	Immerse	Thyroarytenoid	Right	Middle	366	699.29
41	NaCl30	2	Immerse	Thyroarytenoid	Right	Posterior	365.22	699.29
42	NaCl05	4	Immerse	Mucosa	Left	Anterior	172.75	784.87
42	NaCl05	4	Immerse	Mucosa	Left	Middle	153.2	784.87
42	NaCl05	4	Immerse	Mucosa	Left	Posterior	354.64	784.87
42	NaCl05	4	Immerse	Mucosa	Right	Anterior	170.7	784.87
42	NaCl05	4	Immerse	Mucosa	Right	Middle	178.17	784.87
42	NaCl05	4	Immerse	Mucosa	Right	Posterior	355.67	784.87
42	NaCl05	4	Immerse	Thyroarytenoid	Left	Anterior	316.5	784.87
42	NaCl05	4	Immerse	Thyroarytenoid	Left	Middle	396.9	784.87
42	NaCl05	4	Immerse	Thyroarytenoid	Left	Posterior	472.1	784.87
42	NaCl05	4	Immerse	Thyroarytenoid	Right	Anterior	298.36	784.87
42	NaCl05	4	Immerse	Thyroarytenoid	Right	Middle	408.4	784.87
42	NaCl05	4	Immerse	Thyroarytenoid	Right	Posterior	394.58	784.87
43	NaCl30	1	Base	Mucosa	Left	Anterior	130.6	632.37
43	NaCl30	1	Base	Mucosa	Left	Middle	158.67	632.37
43	NaCl30	1	Base	Mucosa	Left	Posterior	227	632.37
43	NaCl30	1	Base	Mucosa	Right	Anterior	94.56	632.37
43	NaCl30	1	Base	Mucosa	Right	Middle	161.9	632.37
43	NaCl30	1	Base	Mucosa	Right	Posterior	223.22	632.37
43	NaCl30	1	Base	Thyroarytenoid	Left	Anterior	220.2	632.37
43	NaCl30	1	Base	Thyroarytenoid	Left	Middle	259.25	632.37
43	NaCl30	1	Base	Thyroarytenoid	Left	Posterior	332.27	632.37
43	NaCl30	1	Base	Thyroarytenoid	Right	Anterior	199.8	632.37
43	NaCl30	1	Base	Thyroarytenoid	Right	Middle	257.4	632.37
43	NaCl30	1	Base	Thyroarytenoid	Right	Posterior	297.75	632.37
44	NaCl05	2	Base	Mucosa	Left	Anterior	168.5	781.85
44	NaCl05	2	Base	Mucosa	Left	Middle	223.17	781.85
44	NaCl05	2	Base	Mucosa	Left	Posterior	375.6	781.85
44	NaCl05	2	Base	Mucosa	Right	Anterior	301.25	781.85
44	NaCl05	2	Base	Mucosa	Right	Middle	256.3	781.85
44	NaCl05	2	Base	Mucosa	Right	Posterior	261.7	781.85
44	NaCl05	2	Base	Thyroarytenoid	Left	Anterior	427.1	781.85
44	NaCl05	2	Base	Thyroarytenoid	Left	Middle	334.22	781.85
44	NaCl05	2	Base	Thyroarytenoid	Left	Posterior	430.64	781.85
44	NaCl05	2	Base	Thyroarytenoid	Right	Anterior	284.08	781.85
44	NaCl05	2	Base	Thyroarytenoid	Right	Middle	232.33	781.85
44	NaCl05	2	Base	Thyroarytenoid	Right	Posterior	362.15	781.85
45	PBS	3	Base	Mucosa	Left	Anterior	496.2	779.65
45	PBS	3	Base	Mucosa	Left	Middle	359.91	779.65
45	PBS	3	Base	Mucosa	Left	Posterior	368.08	779.65
45	PBS	3	Base	Mucosa	Right	Anterior	443.5	779.65
45	PBS	3	Base	Mucosa	Right	Middle	348.3	779.65
45	PBS	3	Base	Mucosa	Right	Posterior	332.5	779.65
45	PBS	3	Base	Thyroarytenoid	Left	Anterior	368.92	779.65
45	PBS	3	Base	Thyroarytenoid	Left	Middle	435.5	779.65
45	PBS	3	Base	Thyroarytenoid	Left	Posterior	489.7	779.65
45	PBS	3	Base	Thyroarytenoid	Right	Anterior	407.55	779.65
45	PBS	3	Base	Thyroarytenoid	Right	Middle	437.2	779.65
45	PBS	3	Base	Thyroarytenoid	Right	Posterior	440.33	779.65
46	PBS	1	Rehydrate	Mucosa	Left	Anterior	293	780.29
46	PBS	1	Rehydrate	Mucosa	Left	Middle	244.75	780.29
46	PBS	1	Rehydrate	Mucosa	Left	Posterior	290.08	780.29
46	PBS	1	Rehydrate	Mucosa	Right	Anterior	327.11	780.29
46	PBS	1	Rehydrate	Mucosa	Right	Middle	250.5	780.29
46	PBS	1	Rehydrate	Mucosa	Right	Posterior	325.55	780.29
46	PBS	1	Rehydrate	Thyroarytenoid	Left	Anterior	319.9	780.29
46	PBS	1	Rehydrate	Thyroarytenoid	Left	Middle	442	780.29
46	PBS	1	Rehydrate	Thyroarytenoid	Left	Posterior	353.7	780.29
46	PBS	1	Rehydrate	Thyroarytenoid	Right	Anterior	332.8	780.29
46	PBS	1	Rehydrate	Thyroarytenoid	Right	Middle	389.3	780.29
46	PBS	1	Rehydrate	Thyroarytenoid	Right	Posterior	363.64	780.29
47	NaCl05	3	Base	Mucosa	Left	Anterior	284.8	848.33
47	NaCl05	3	Base	Mucosa	Left	Middle	274.3	848.33
47	NaCl05	3	Base	Mucosa	Left	Posterior	370.9	848.33
47	NaCl05	3	Base	Mucosa	Right	Anterior	224.5	848.33
47	NaCl05	3	Base	Mucosa	Right	Middle	260.4	848.33
47	NaCl05	3	Base	Mucosa	Right	Posterior	328.1	848.33
47	NaCl05	3	Base	Thyroarytenoid	Left	Anterior	340	848.33
47	NaCl05	3	Base	Thyroarytenoid	Left	Middle	455.25	848.33
47	NaCl05	3	Base	Thyroarytenoid	Left	Posterior	476.1	848.33
47	NaCl05	3	Base	Thyroarytenoid	Right	Anterior	323.18	848.33
47	NaCl05	3	Base	Thyroarytenoid	Right	Middle	433	848.33
47	NaCl05	3	Base	Thyroarytenoid	Right	Posterior	461.45	848.33
48	NaCl10	2	Base	Mucosa	Left	Anterior	248.9	787.51
48	NaCl10	2	Base	Mucosa	Left	Middle	199.55	787.51
48	NaCl10	2	Base	Mucosa	Left	Posterior	314	787.51
48	NaCl10	2	Base	Mucosa	Right	Anterior	218.62	787.51
48	NaCl10	2	Base	Mucosa	Right	Middle	213.2	787.51
48	NaCl10	2	Base	Mucosa	Right	Posterior	254.11	787.51
48	NaCl10	2	Base	Thyroarytenoid	Left	Anterior	298.73	787.51
48	NaCl10	2	Base	Thyroarytenoid	Left	Middle	369.6	787.51
48	NaCl10	2	Base	Thyroarytenoid	Left	Posterior	385.8	787.51
48	NaCl10	2	Base	Thyroarytenoid	Right	Anterior	294.6	787.51
48	NaCl10	2	Base	Thyroarytenoid	Right	Middle	371.5	787.51
48	NaCl10	2	Base	Thyroarytenoid	Right	Posterior	366.25	787.51
49	NaCl30	5	Immerse	Mucosa	Left	Anterior	630.8	776.33
49	NaCl30	5	Immerse	Mucosa	Left	Middle	183.08	776.33
49	NaCl30	5	Immerse	Mucosa	Left	Posterior	445.5	776.33
49	NaCl30	5	Immerse	Mucosa	Right	Anterior	508.44	776.33
49	NaCl30	5	Immerse	Mucosa	Right	Middle	138.08	776.33
49	NaCl30	5	Immerse	Mucosa	Right	Posterior	262.09	776.33
49	NaCl30	5	Immerse	Thyroarytenoid	Left	Anterior	336.2	776.33
49	NaCl30	5	Immerse	Thyroarytenoid	Left	Middle	382.3	776.33
49	NaCl30	5	Immerse	Thyroarytenoid	Left	Posterior	439	776.33
49	NaCl30	5	Immerse	Thyroarytenoid	Right	Anterior	289.93	776.33
49	NaCl30	5	Immerse	Thyroarytenoid	Right	Middle	392.73	776.33
49	NaCl30	5	Immerse	Thyroarytenoid	Right	Posterior	404.4	776.33
50	NaCl10	1	Base	Mucosa	Left	Anterior	206.4	808.75
50	NaCl10	1	Base	Mucosa	Left	Middle	152.73	808.75
50	NaCl10	1	Base	Mucosa	Left	Posterior	210.09	808.75
50	NaCl10	1	Base	Mucosa	Right	Anterior	184.27	808.75
50	NaCl10	1	Base	Mucosa	Right	Middle	157.17	808.75
50	NaCl10	1	Base	Mucosa	Right	Posterior	247.67	808.75
50	NaCl10	1	Base	Thyroarytenoid	Left	Anterior	298.3	808.75
50	NaCl10	1	Base	Thyroarytenoid	Left	Middle	381.1	808.75
50	NaCl10	1	Base	Thyroarytenoid	Left	Posterior	325	808.75
50	NaCl10	1	Base	Thyroarytenoid	Right	Anterior	249.3	808.75
50	NaCl10	1	Base	Thyroarytenoid	Right	Middle	375.3	808.75
50	NaCl10	1	Base	Thyroarytenoid	Right	Posterior	390.25	808.75
51	H2O	4	Rehydrate	Mucosa	Left	Anterior	143.17	762.52
51	H2O	4	Rehydrate	Mucosa	Left	Middle	181	762.52
51	H2O	4	Rehydrate	Mucosa	Left	Posterior	208.18	762.52
51	H2O	4	Rehydrate	Mucosa	Right	Anterior	137	762.52
51	H2O	4	Rehydrate	Mucosa	Right	Middle	228.3	762.52
51	H2O	4	Rehydrate	Mucosa	Right	Posterior	202.2	762.52
51	H2O	4	Rehydrate	Thyroarytenoid	Left	Anterior	221.67	762.52
51	H2O	4	Rehydrate	Thyroarytenoid	Left	Middle	331.4	762.52
51	H2O	4	Rehydrate	Thyroarytenoid	Left	Posterior	340.31	762.52
51	H2O	4	Rehydrate	Thyroarytenoid	Right	Anterior	226.33	762.52
51	H2O	4	Rehydrate	Thyroarytenoid	Right	Middle	300.3	762.52
51	H2O	4	Rehydrate	Thyroarytenoid	Right	Posterior	314.46	762.52
52	Dry	3	Rehydrate	Mucosa	Left	Anterior	373.4	813.92
52	Dry	3	Rehydrate	Mucosa	Left	Middle	366.5	813.92
52	Dry	3	Rehydrate	Mucosa	Left	Posterior	387.73	813.92
52	Dry	3	Rehydrate	Mucosa	Right	Anterior	324.83	813.92
52	Dry	3	Rehydrate	Mucosa	Right	Middle	377.36	813.92
52	Dry	3	Rehydrate	Mucosa	Right	Posterior	255.9	813.92
52	Dry	3	Rehydrate	Thyroarytenoid	Left	Anterior	277.5	813.92
52	Dry	3	Rehydrate	Thyroarytenoid	Left	Middle	377.5	813.92
52	Dry	3	Rehydrate	Thyroarytenoid	Left	Posterior	369.5	813.92
52	Dry	3	Rehydrate	Thyroarytenoid	Right	Anterior	288.77	813.92
52	Dry	3	Rehydrate	Thyroarytenoid	Right	Middle	394.42	813.92
52	Dry	3	Rehydrate	Thyroarytenoid	Right	Posterior	321.17	813.92
53	NaCl10	3	Base	Mucosa	Left	Anterior	240.78	820.81
53	NaCl10	3	Base	Mucosa	Left	Middle	239.33	820.81
53	NaCl10	3	Base	Mucosa	Left	Posterior	346.2	820.81
53	NaCl10	3	Base	Mucosa	Right	Anterior	193.1	820.81
53	NaCl10	3	Base	Mucosa	Right	Middle	268	820.81
53	NaCl10	3	Base	Mucosa	Right	Posterior	210.1	820.81
53	NaCl10	3	Base	Thyroarytenoid	Left	Anterior	317.17	820.81
53	NaCl10	3	Base	Thyroarytenoid	Left	Middle	361.5	820.81
53	NaCl10	3	Base	Thyroarytenoid	Left	Posterior	446.42	820.81
53	NaCl10	3	Base	Thyroarytenoid	Right	Anterior	337.15	820.81
53	NaCl10	3	Base	Thyroarytenoid	Right	Middle	324.33	820.81
53	NaCl10	3	Base	Thyroarytenoid	Right	Posterior	365.67	820.81
54	NaCl10	2	Rehydrate	Mucosa	Left	Anterior	205.58	771.27
54	NaCl10	2	Rehydrate	Mucosa	Left	Middle	234.08	771.27
54	NaCl10	2	Rehydrate	Mucosa	Left	Posterior	205.1	771.27
54	NaCl10	2	Rehydrate	Mucosa	Right	Anterior	194.3	771.27
54	NaCl10	2	Rehydrate	Mucosa	Right	Middle	186.17	771.27
54	NaCl10	2	Rehydrate	Mucosa	Right	Posterior	136.5	771.27
54	NaCl10	2	Rehydrate	Thyroarytenoid	Left	Anterior	253.83	771.27
54	NaCl10	2	Rehydrate	Thyroarytenoid	Left	Middle	291.82	771.27
54	NaCl10	2	Rehydrate	Thyroarytenoid	Left	Posterior	331.78	771.27
54	NaCl10	2	Rehydrate	Thyroarytenoid	Right	Anterior	261.73	771.27
54	NaCl10	2	Rehydrate	Thyroarytenoid	Right	Middle	277.89	771.27
54	NaCl10	2	Rehydrate	Thyroarytenoid	Right	Posterior	283.83	771.27
55	PBS	1	Base	Mucosa	Left	Anterior	357.8	858.43
55	PBS	1	Base	Mucosa	Left	Middle	327.92	858.43
55	PBS	1	Base	Mucosa	Left	Posterior	363.58	858.43
55	PBS	1	Base	Mucosa	Right	Anterior	271.92	858.43
55	PBS	1	Base	Mucosa	Right	Middle	308.08	858.43
55	PBS	1	Base	Mucosa	Right	Posterior	394.17	858.43
55	PBS	1	Base	Thyroarytenoid	Left	Anterior	422.17	858.43
55	PBS	1	Base	Thyroarytenoid	Left	Middle	489.7	858.43
55	PBS	1	Base	Thyroarytenoid	Left	Posterior	477.4	858.43
55	PBS	1	Base	Thyroarytenoid	Right	Anterior	357.75	858.43
55	PBS	1	Base	Thyroarytenoid	Right	Middle	400.36	858.43
55	PBS	1	Base	Thyroarytenoid	Right	Posterior	387.82	858.43
56	Dry	4	Base	Mucosa	Left	Anterior	220.5	816.49
56	Dry	4	Base	Mucosa	Left	Middle	255.08	816.49
56	Dry	4	Base	Mucosa	Left	Posterior	376.58	816.49
56	Dry	4	Base	Mucosa	Right	Anterior	192.75	816.49
56	Dry	4	Base	Mucosa	Right	Middle	272.5	816.49
56	Dry	4	Base	Mucosa	Right	Posterior	260.7	816.49
56	Dry	4	Base	Thyroarytenoid	Left	Anterior	312.6	816.49
56	Dry	4	Base	Thyroarytenoid	Left	Middle	396.73	816.49
56	Dry	4	Base	Thyroarytenoid	Left	Posterior	352.78	816.49
56	Dry	4	Base	Thyroarytenoid	Right	Anterior	310.8	816.49
56	Dry	4	Base	Thyroarytenoid	Right	Middle	394.75	816.49
56	Dry	4	Base	Thyroarytenoid	Right	Posterior	348	816.49
57	NaCl10	4	Base	Mucosa	Left	Anterior	278.45	810.56
57	NaCl10	4	Base	Mucosa	Left	Middle	364.23	810.56
57	NaCl10	4	Base	Mucosa	Left	Posterior	271.82	810.56
57	NaCl10	4	Base	Mucosa	Right	Anterior	260.75	810.56
57	NaCl10	4	Base	Mucosa	Right	Middle	313.73	810.56
57	NaCl10	4	Base	Mucosa	Right	Posterior	173	810.56
57	NaCl10	4	Base	Thyroarytenoid	Left	Anterior	305.3	810.56
57	NaCl10	4	Base	Thyroarytenoid	Left	Middle	393.09	810.56
57	NaCl10	4	Base	Thyroarytenoid	Left	Posterior	377.4	810.56
57	NaCl10	4	Base	Thyroarytenoid	Right	Anterior	329.2	810.56
57	NaCl10	4	Base	Thyroarytenoid	Right	Middle	371	810.56
57	NaCl10	4	Base	Thyroarytenoid	Right	Posterior	341.73	810.56
58	NaCl05	2	Immerse	Mucosa	Left	Anterior	154	763.66
58	NaCl05	2	Immerse	Mucosa	Left	Middle	168.55	763.66
58	NaCl05	2	Immerse	Mucosa	Left	Posterior	282.92	763.66
58	NaCl05	2	Immerse	Mucosa	Right	Anterior	99.46	763.66
58	NaCl05	2	Immerse	Mucosa	Right	Middle	158.25	763.66
58	NaCl05	2	Immerse	Mucosa	Right	Posterior	206.92	763.66
58	NaCl05	2	Immerse	Thyroarytenoid	Left	Anterior	253.4	763.66
58	NaCl05	2	Immerse	Thyroarytenoid	Left	Middle	267.3	763.66
58	NaCl05	2	Immerse	Thyroarytenoid	Left	Posterior	381.7	763.66
58	NaCl05	2	Immerse	Thyroarytenoid	Right	Anterior	240.4	763.66
58	NaCl05	2	Immerse	Thyroarytenoid	Right	Middle	270.9	763.66
58	NaCl05	2	Immerse	Thyroarytenoid	Right	Posterior	314.92	763.66
59	NaCl30	4	Base	Mucosa	Left	Anterior	157.2	768.04
59	NaCl30	4	Base	Mucosa	Left	Middle	157.8	768.04
59	NaCl30	4	Base	Mucosa	Left	Posterior	308.92	768.04
59	NaCl30	4	Base	Mucosa	Right	Anterior	109.36	768.04
59	NaCl30	4	Base	Mucosa	Right	Middle	177.17	768.04
59	NaCl30	4	Base	Mucosa	Right	Posterior	353.67	768.04
59	NaCl30	4	Base	Thyroarytenoid	Left	Anterior	297.55	768.04
59	NaCl30	4	Base	Thyroarytenoid	Left	Middle	353.55	768.04
59	NaCl30	4	Base	Thyroarytenoid	Left	Posterior	382.82	768.04
59	NaCl30	4	Base	Thyroarytenoid	Right	Anterior	234.8	768.04
59	NaCl30	4	Base	Thyroarytenoid	Right	Middle	264	768.04
59	NaCl30	4	Base	Thyroarytenoid	Right	Posterior	465.6	768.04
60	Dry	3	Base	Mucosa	Left	Anterior	283	748.59
60	Dry	3	Base	Mucosa	Left	Middle	403.46	748.59
60	Dry	3	Base	Mucosa	Left	Posterior	409.36	748.59
60	Dry	3	Base	Mucosa	Right	Anterior	281.17	748.59
60	Dry	3	Base	Mucosa	Right	Middle	419	748.59
60	Dry	3	Base	Mucosa	Right	Posterior	297.5	748.59
60	Dry	3	Base	Thyroarytenoid	Left	Anterior	296.67	748.59
60	Dry	3	Base	Thyroarytenoid	Left	Middle	395	748.59
60	Dry	3	Base	Thyroarytenoid	Left	Posterior	447.5	748.59
60	Dry	3	Base	Thyroarytenoid	Right	Anterior	309.9	748.59
60	Dry	3	Base	Thyroarytenoid	Right	Middle	421.82	748.59
60	Dry	3	Base	Thyroarytenoid	Right	Posterior	411.82	748.59
61	H2O	2	Base	Mucosa	Left	Anterior	221.5	772.58
61	H2O	2	Base	Mucosa	Left	Middle	236.91	772.58
61	H2O	2	Base	Mucosa	Left	Posterior	267.6	772.58
61	H2O	2	Base	Mucosa	Right	Anterior	139.18	772.58
61	H2O	2	Base	Mucosa	Right	Middle	160.4	772.58
61	H2O	2	Base	Mucosa	Right	Posterior	149.42	772.58
61	H2O	2	Base	Thyroarytenoid	Left	Anterior	280.75	772.58
61	H2O	2	Base	Thyroarytenoid	Left	Middle	354.2	772.58
61	H2O	2	Base	Thyroarytenoid	Left	Posterior	375.11	772.58
61	H2O	2	Base	Thyroarytenoid	Right	Anterior	253.36	772.58
61	H2O	2	Base	Thyroarytenoid	Right	Middle	302.17	772.58
61	H2O	2	Base	Thyroarytenoid	Right	Posterior	313	772.58
62	H2O	3	Base	Mucosa	Left	Anterior	252.67	782.44
62	H2O	3	Base	Mucosa	Left	Middle	240.73	782.44
62	H2O	3	Base	Mucosa	Left	Posterior	264.44	782.44
62	H2O	3	Base	Mucosa	Right	Anterior	237	782.44
62	H2O	3	Base	Mucosa	Right	Middle	279.6	782.44
62	H2O	3	Base	Mucosa	Right	Posterior	261.42	782.44
62	H2O	3	Base	Thyroarytenoid	Left	Anterior	252.4	782.44
62	H2O	3	Base	Thyroarytenoid	Left	Middle	287.91	782.44
62	H2O	3	Base	Thyroarytenoid	Left	Posterior	311.42	782.44
62	H2O	3	Base	Thyroarytenoid	Right	Anterior	249.17	782.44
62	H2O	3	Base	Thyroarytenoid	Right	Middle	283.83	782.44
62	H2O	3	Base	Thyroarytenoid	Right	Posterior	288	782.44
63	H2O	4	Base	Mucosa	Left	Anterior	224.4	769.52
63	H2O	4	Base	Mucosa	Left	Middle	214.64	769.52
63	H2O	4	Base	Mucosa	Left	Posterior	208.9	769.52
63	H2O	4	Base	Mucosa	Right	Anterior	191.09	769.52
63	H2O	4	Base	Mucosa	Right	Middle	202.25	769.52
63	H2O	4	Base	Mucosa	Right	Posterior	210.1	769.52
63	H2O	4	Base	Thyroarytenoid	Left	Anterior	279.6	769.52
63	H2O	4	Base	Thyroarytenoid	Left	Middle	327.82	769.52
63	H2O	4	Base	Thyroarytenoid	Left	Posterior	344.58	769.52
63	H2O	4	Base	Thyroarytenoid	Right	Anterior	260.25	769.52
63	H2O	4	Base	Thyroarytenoid	Right	Middle	323.4	769.52
63	H2O	4	Base	Thyroarytenoid	Right	Posterior	341.6	769.52
64	PBS	4	Rehydrate	Mucosa	Left	Anterior	320.1	798.96
64	PBS	4	Rehydrate	Mucosa	Left	Middle	332.7	798.96
64	PBS	4	Rehydrate	Mucosa	Left	Posterior	378.36	798.96
64	PBS	4	Rehydrate	Mucosa	Right	Anterior	235.18	798.96
64	PBS	4	Rehydrate	Mucosa	Right	Middle	257.67	798.96
64	PBS	4	Rehydrate	Mucosa	Right	Posterior	357.1	798.96
64	PBS	4	Rehydrate	Thyroarytenoid	Left	Anterior	379.1	798.96
64	PBS	4	Rehydrate	Thyroarytenoid	Left	Middle	404.08	798.96
64	PBS	4	Rehydrate	Thyroarytenoid	Left	Posterior	390.25	798.96
64	PBS	4	Rehydrate	Thyroarytenoid	Right	Anterior	330.2	798.96
64	PBS	4	Rehydrate	Thyroarytenoid	Right	Middle	368.18	798.96
64	PBS	4	Rehydrate	Thyroarytenoid	Right	Posterior	377.25	798.96
65	NaCl10	1	Rehydrate	Mucosa	Left	Anterior	314.3	809.37
65	NaCl10	1	Rehydrate	Mucosa	Left	Middle	164.27	809.37
65	NaCl10	1	Rehydrate	Mucosa	Left	Posterior	227.5	809.37
65	NaCl10	1	Rehydrate	Mucosa	Right	Anterior	281.92	809.37
65	NaCl10	1	Rehydrate	Mucosa	Right	Middle	170.1	809.37
65	NaCl10	1	Rehydrate	Mucosa	Right	Posterior	165.75	809.37
65	NaCl10	1	Rehydrate	Thyroarytenoid	Left	Anterior	271.2	809.37
65	NaCl10	1	Rehydrate	Thyroarytenoid	Left	Middle	347.83	809.37
65	NaCl10	1	Rehydrate	Thyroarytenoid	Left	Posterior	323.6	809.37
65	NaCl10	1	Rehydrate	Thyroarytenoid	Right	Anterior	259.9	809.37
65	NaCl10	1	Rehydrate	Thyroarytenoid	Right	Middle	289	809.37
65	NaCl10	1	Rehydrate	Thyroarytenoid	Right	Posterior	412.4	809.37
66	NaCl10	4	Rehydrate	Mucosa	Left	Anterior	296.9	730.77
66	NaCl10	4	Rehydrate	Mucosa	Left	Middle	297.33	730.77
66	NaCl10	4	Rehydrate	Mucosa	Left	Posterior	322.5	730.77
66	NaCl10	4	Rehydrate	Mucosa	Right	Anterior	209.58	730.77
66	NaCl10	4	Rehydrate	Mucosa	Right	Middle	260.91	730.77
66	NaCl10	4	Rehydrate	Mucosa	Right	Posterior	185.75	730.77
66	NaCl10	4	Rehydrate	Thyroarytenoid	Left	Anterior	222.27	730.77
66	NaCl10	4	Rehydrate	Thyroarytenoid	Left	Middle	352.42	730.77
66	NaCl10	4	Rehydrate	Thyroarytenoid	Left	Posterior	354.7	730.77
66	NaCl10	4	Rehydrate	Thyroarytenoid	Right	Anterior	264.82	730.77
66	NaCl10	4	Rehydrate	Thyroarytenoid	Right	Middle	327.73	730.77
66	NaCl10	4	Rehydrate	Thyroarytenoid	Right	Posterior	307.2	730.77
67	Dry	2	Base	Mucosa	Left	Anterior	187.2	692.8
67	Dry	2	Base	Mucosa	Left	Middle	194.42	692.8
67	Dry	2	Base	Mucosa	Left	Posterior	218.58	692.8
67	Dry	2	Base	Mucosa	Right	Anterior	69	692.8
67	Dry	2	Base	Mucosa	Right	Middle	88.82	692.8
67	Dry	2	Base	Mucosa	Right	Posterior	221.45	692.8
67	Dry	2	Base	Thyroarytenoid	Left	Anterior	241.8	692.8
67	Dry	2	Base	Thyroarytenoid	Left	Middle	281	692.8
67	Dry	2	Base	Thyroarytenoid	Left	Posterior	305.3	692.8
67	Dry	2	Base	Thyroarytenoid	Right	Anterior	247.75	692.8
67	Dry	2	Base	Thyroarytenoid	Right	Middle	286	692.8
67	Dry	2	Base	Thyroarytenoid	Right	Posterior	291	692.8
68	Dry	5	Rehydrate	Mucosa	Left	Anterior	348.83	800.07
68	Dry	5	Rehydrate	Mucosa	Left	Middle	398.58	800.07
68	Dry	5	Rehydrate	Mucosa	Left	Posterior	363.6	800.07
68	Dry	5	Rehydrate	Mucosa	Right	Anterior	299.83	800.07
68	Dry	5	Rehydrate	Mucosa	Right	Middle	327.64	800.07
68	Dry	5	Rehydrate	Mucosa	Right	Posterior	348.08	800.07
68	Dry	5	Rehydrate	Thyroarytenoid	Left	Anterior	256.18	800.07
68	Dry	5	Rehydrate	Thyroarytenoid	Left	Middle	346.73	800.07
68	Dry	5	Rehydrate	Thyroarytenoid	Left	Posterior	344.75	800.07
68	Dry	5	Rehydrate	Thyroarytenoid	Right	Anterior	275.2	800.07
68	Dry	5	Rehydrate	Thyroarytenoid	Right	Middle	339.89	800.07
68	Dry	5	Rehydrate	Thyroarytenoid	Right	Posterior	342.36	800.07
69	PBS	2	Base	Mucosa	Left	Anterior	242.22	791.11
69	PBS	2	Base	Mucosa	Left	Middle	311.33	791.11
69	PBS	2	Base	Mucosa	Left	Posterior	374.5	791.11
69	PBS	2	Base	Mucosa	Right	Anterior	165.67	791.11
69	PBS	2	Base	Mucosa	Right	Middle	285.42	791.11
69	PBS	2	Base	Mucosa	Right	Posterior	197.8	791.11
69	PBS	2	Base	Thyroarytenoid	Left	Anterior	254.8	791.11
69	PBS	2	Base	Thyroarytenoid	Left	Middle	340.82	791.11
69	PBS	2	Base	Thyroarytenoid	Left	Posterior	331.25	791.11
69	PBS	2	Base	Thyroarytenoid	Right	Anterior	243	791.11
69	PBS	2	Base	Thyroarytenoid	Right	Middle	306.5	791.11
69	PBS	2	Base	Thyroarytenoid	Right	Posterior	326.08	791.11
70	H2O	1	Base	Mucosa	Left	Anterior	276	795.75
70	H2O	1	Base	Mucosa	Left	Middle	348	795.75
70	H2O	1	Base	Mucosa	Left	Posterior	264.4	795.75
70	H2O	1	Base	Mucosa	Right	Anterior	227.18	795.75
70	H2O	1	Base	Mucosa	Right	Middle	287.7	795.75
70	H2O	1	Base	Mucosa	Right	Posterior	317.3	795.75
70	H2O	1	Base	Thyroarytenoid	Left	Anterior	331.44	795.75
70	H2O	1	Base	Thyroarytenoid	Left	Middle	404.2	795.75
70	H2O	1	Base	Thyroarytenoid	Left	Posterior	375.56	795.75
70	H2O	1	Base	Thyroarytenoid	Right	Anterior	312.08	795.75
70	H2O	1	Base	Thyroarytenoid	Right	Middle	428.27	795.75
70	H2O	1	Base	Thyroarytenoid	Right	Posterior	330.9	795.75
71	NaCl10	2	Immerse	Mucosa	Left	Anterior	160.83	804.9
71	NaCl10	2	Immerse	Mucosa	Left	Middle	139.67	804.9
71	NaCl10	2	Immerse	Mucosa	Left	Posterior	237.45	804.9
71	NaCl10	2	Immerse	Mucosa	Right	Anterior	139.3	804.9
71	NaCl10	2	Immerse	Mucosa	Right	Middle	180.7	804.9
71	NaCl10	2	Immerse	Mucosa	Right	Posterior	196.9	804.9
71	NaCl10	2	Immerse	Thyroarytenoid	Left	Anterior	251	804.9
71	NaCl10	2	Immerse	Thyroarytenoid	Left	Middle	332.55	804.9
71	NaCl10	2	Immerse	Thyroarytenoid	Left	Posterior	325.8	804.9
71	NaCl10	2	Immerse	Thyroarytenoid	Right	Anterior	250.8	804.9
71	NaCl10	2	Immerse	Thyroarytenoid	Right	Middle	332.82	804.9
71	NaCl10	2	Immerse	Thyroarytenoid	Right	Posterior	292.58	804.9
72	H2O	5	Base	Mucosa	Left	Anterior	338	808
72	H2O	5	Base	Mucosa	Left	Middle	445.36	808
72	H2O	5	Base	Mucosa	Left	Posterior	413.73	808
72	H2O	5	Base	Mucosa	Right	Anterior	317.3	808
72	H2O	5	Base	Mucosa	Right	Middle	441.18	808
72	H2O	5	Base	Mucosa	Right	Posterior	401.18	808
72	H2O	5	Base	Thyroarytenoid	Left	Anterior	335.09	808
72	H2O	5	Base	Thyroarytenoid	Left	Middle	395.89	808
72	H2O	5	Base	Thyroarytenoid	Left	Posterior	414.7	808
72	H2O	5	Base	Thyroarytenoid	Right	Anterior	308.36	808
72	H2O	5	Base	Thyroarytenoid	Right	Middle	395	808
72	H2O	5	Base	Thyroarytenoid	Right	Posterior	376.73	808
73	PBS	5	Rehydrate	Mucosa	Left	Anterior	488.45	830.76
73	PBS	5	Rehydrate	Mucosa	Left	Middle	503.36	830.76
73	PBS	5	Rehydrate	Mucosa	Left	Posterior	436.75	830.76
73	PBS	5	Rehydrate	Mucosa	Right	Anterior	477.58	830.76
73	PBS	5	Rehydrate	Mucosa	Right	Middle	318.25	830.76
73	PBS	5	Rehydrate	Mucosa	Right	Posterior	372.8	830.76
73	PBS	5	Rehydrate	Thyroarytenoid	Left	Anterior	296	830.76
73	PBS	5	Rehydrate	Thyroarytenoid	Left	Middle	486.11	830.76
73	PBS	5	Rehydrate	Thyroarytenoid	Left	Posterior	482.11	830.76
73	PBS	5	Rehydrate	Thyroarytenoid	Right	Anterior	292.17	830.76
73	PBS	5	Rehydrate	Thyroarytenoid	Right	Middle	468.2	830.76
73	PBS	5	Rehydrate	Thyroarytenoid	Right	Posterior	394	830.76
74	NaCl30	5	Base	Mucosa	Left	Anterior	287.5	797.2
74	NaCl30	5	Base	Mucosa	Left	Middle	264.42	797.2
74	NaCl30	5	Base	Mucosa	Left	Posterior	441.25	797.2
74	NaCl30	5	Base	Mucosa	Right	Anterior	272.22	797.2
74	NaCl30	5	Base	Mucosa	Right	Middle	228.4	797.2
74	NaCl30	5	Base	Mucosa	Right	Posterior	378.2	797.2
74	NaCl30	5	Base	Thyroarytenoid	Left	Anterior	438.2	797.2
74	NaCl30	5	Base	Thyroarytenoid	Left	Middle	520.64	797.2
74	NaCl30	5	Base	Thyroarytenoid	Left	Posterior	398.2	797.2
74	NaCl30	5	Base	Thyroarytenoid	Right	Anterior	389.55	797.2
74	NaCl30	5	Base	Thyroarytenoid	Right	Middle	505.25	797.2
74	NaCl30	5	Base	Thyroarytenoid	Right	Posterior	425.17	797.2
75	PBS	5	Base	Mucosa	Left	Anterior	295.92	814.75
75	PBS	5	Base	Mucosa	Left	Middle	520.91	814.75
75	PBS	5	Base	Mucosa	Left	Posterior	410.5	814.75
75	PBS	5	Base	Mucosa	Right	Anterior	274.08	814.75
75	PBS	5	Base	Mucosa	Right	Middle	329.5	814.75
75	PBS	5	Base	Mucosa	Right	Posterior	403.44	814.75
75	PBS	5	Base	Thyroarytenoid	Left	Anterior	343.8	814.75
75	PBS	5	Base	Thyroarytenoid	Left	Middle	392.45	814.75
75	PBS	5	Base	Thyroarytenoid	Left	Posterior	402.33	814.75
75	PBS	5	Base	Thyroarytenoid	Right	Anterior	339.42	814.75
75	PBS	5	Base	Thyroarytenoid	Right	Middle	440.91	814.75
75	PBS	5	Base	Thyroarytenoid	Right	Posterior	399.22	814.75
76	Dry	4	Immerse	Mucosa	Left	Anterior	255.4	838.3
76	Dry	4	Immerse	Mucosa	Left	Middle	294.8	838.3
76	Dry	4	Immerse	Mucosa	Left	Posterior	329.58	838.3
76	Dry	4	Immerse	Mucosa	Right	Anterior	202.55	838.3
76	Dry	4	Immerse	Mucosa	Right	Middle	270.67	838.3
76	Dry	4	Immerse	Mucosa	Right	Posterior	238	838.3
76	Dry	4	Immerse	Thyroarytenoid	Left	Anterior	285.3	838.3
76	Dry	4	Immerse	Thyroarytenoid	Left	Middle	380.18	838.3
76	Dry	4	Immerse	Thyroarytenoid	Left	Posterior	436.22	838.3
76	Dry	4	Immerse	Thyroarytenoid	Right	Anterior	283.6	838.3
76	Dry	4	Immerse	Thyroarytenoid	Right	Middle	381.64	838.3
76	Dry	4	Immerse	Thyroarytenoid	Right	Posterior	397.45	838.3
77	NaCl10	1	Immerse	Mucosa	Left	Anterior	263.5	779.02
77	NaCl10	1	Immerse	Mucosa	Left	Middle	129.9	779.02
77	NaCl10	1	Immerse	Mucosa	Left	Posterior	289.1	779.02
77	NaCl10	1	Immerse	Mucosa	Right	Anterior	223.33	779.02
77	NaCl10	1	Immerse	Mucosa	Right	Middle	102.3	779.02
77	NaCl10	1	Immerse	Mucosa	Right	Posterior	245.22	779.02
77	NaCl10	1	Immerse	Thyroarytenoid	Left	Anterior	251.6	779.02
77	NaCl10	1	Immerse	Thyroarytenoid	Left	Middle	377.22	779.02
77	NaCl10	1	Immerse	Thyroarytenoid	Left	Posterior	335.09	779.02
77	NaCl10	1	Immerse	Thyroarytenoid	Right	Anterior	234.5	779.02
77	NaCl10	1	Immerse	Thyroarytenoid	Right	Middle	320.33	779.02
77	NaCl10	1	Immerse	Thyroarytenoid	Right	Posterior	349.33	779.02
78	NaCl30	2	Rehydrate	Mucosa	Left	Anterior	170.33	738.93
78	NaCl30	2	Rehydrate	Mucosa	Left	Middle	141.08	738.93
78	NaCl30	2	Rehydrate	Mucosa	Left	Posterior	266.33	738.93
78	NaCl30	2	Rehydrate	Mucosa	Right	Anterior	177.5	738.93
78	NaCl30	2	Rehydrate	Mucosa	Right	Middle	168.1	738.93
78	NaCl30	2	Rehydrate	Mucosa	Right	Posterior	298	738.93
78	NaCl30	2	Rehydrate	Thyroarytenoid	Left	Anterior	296.4	738.93
78	NaCl30	2	Rehydrate	Thyroarytenoid	Left	Middle	377.2	738.93
78	NaCl30	2	Rehydrate	Thyroarytenoid	Left	Posterior	341.92	738.93
78	NaCl30	2	Rehydrate	Thyroarytenoid	Right	Anterior	296	738.93
78	NaCl30	2	Rehydrate	Thyroarytenoid	Right	Middle	387.82	738.93
78	NaCl30	2	Rehydrate	Thyroarytenoid	Right	Posterior	366.09	738.93
79	Dry	2	Immerse	Mucosa	Left	Anterior	258.45	898.73
79	Dry	2	Immerse	Mucosa	Left	Middle	334.5	898.73
79	Dry	2	Immerse	Mucosa	Left	Posterior	297.5	898.73
79	Dry	2	Immerse	Mucosa	Right	Anterior	125.42	898.73
79	Dry	2	Immerse	Mucosa	Right	Middle	174.5	898.73
79	Dry	2	Immerse	Mucosa	Right	Posterior	251.3	898.73
79	Dry	2	Immerse	Thyroarytenoid	Left	Anterior	297	898.73
79	Dry	2	Immerse	Thyroarytenoid	Left	Middle	336.17	898.73
79	Dry	2	Immerse	Thyroarytenoid	Left	Posterior	351.36	898.73
79	Dry	2	Immerse	Thyroarytenoid	Right	Anterior	269.77	898.73
79	Dry	2	Immerse	Thyroarytenoid	Right	Middle	311.1	898.73
79	Dry	2	Immerse	Thyroarytenoid	Right	Posterior	356.8	898.73
80	PBS	3	Rehydrate	Mucosa	Left	Anterior	455.17	751.21
80	PBS	3	Rehydrate	Mucosa	Left	Middle	268.25	751.21
80	PBS	3	Rehydrate	Mucosa	Left	Posterior	294.92	751.21
80	PBS	3	Rehydrate	Mucosa	Right	Anterior	458	751.21
80	PBS	3	Rehydrate	Mucosa	Right	Middle	291.75	751.21
80	PBS	3	Rehydrate	Mucosa	Right	Posterior	283.83	751.21
80	PBS	3	Rehydrate	Thyroarytenoid	Left	Anterior	272.33	751.21
80	PBS	3	Rehydrate	Thyroarytenoid	Left	Middle	334.6	751.21
80	PBS	3	Rehydrate	Thyroarytenoid	Left	Posterior	400.92	751.21
80	PBS	3	Rehydrate	Thyroarytenoid	Right	Anterior	282.27	751.21
80	PBS	3	Rehydrate	Thyroarytenoid	Right	Middle	330.17	751.21
80	PBS	3	Rehydrate	Thyroarytenoid	Right	Posterior	357	751.21
81	NaCl30	4	Immerse	Mucosa	Left	Anterior	150.7	781.59
81	NaCl30	4	Immerse	Mucosa	Left	Middle	145.58	781.59
81	NaCl30	4	Immerse	Mucosa	Left	Posterior	225.83	781.59
81	NaCl30	4	Immerse	Mucosa	Right	Anterior	155.5	781.59
81	NaCl30	4	Immerse	Mucosa	Right	Middle	153	781.59
81	NaCl30	4	Immerse	Mucosa	Right	Posterior	141.8	781.59
81	NaCl30	4	Immerse	Thyroarytenoid	Left	Anterior	248.73	781.59
81	NaCl30	4	Immerse	Thyroarytenoid	Left	Middle	345.17	781.59
81	NaCl30	4	Immerse	Thyroarytenoid	Left	Posterior	288.09	781.59
81	NaCl30	4	Immerse	Thyroarytenoid	Right	Anterior	249.9	781.59
81	NaCl30	4	Immerse	Thyroarytenoid	Right	Middle	325.42	781.59
81	NaCl30	4	Immerse	Thyroarytenoid	Right	Posterior	340.1	781.59
82	NaCl30	2	Immerse	Mucosa	Left	Anterior	266	699.6
82	NaCl30	2	Immerse	Mucosa	Left	Middle	159.27	699.6
82	NaCl30	2	Immerse	Mucosa	Left	Posterior	187.5	699.6
82	NaCl30	2	Immerse	Mucosa	Right	Anterior	208.25	699.6
82	NaCl30	2	Immerse	Mucosa	Right	Middle	170.67	699.6
82	NaCl30	2	Immerse	Mucosa	Right	Posterior	205.67	699.6
82	NaCl30	2	Immerse	Thyroarytenoid	Left	Anterior	302.5	699.6
82	NaCl30	2	Immerse	Thyroarytenoid	Left	Middle	307.92	699.6
82	NaCl30	2	Immerse	Thyroarytenoid	Left	Posterior	368.67	699.6
82	NaCl30	2	Immerse	Thyroarytenoid	Right	Anterior	267.8	699.6
82	NaCl30	2	Immerse	Thyroarytenoid	Right	Middle	357.4	699.6
82	NaCl30	2	Immerse	Thyroarytenoid	Right	Posterior	339.7	699.6
83	NaCl05	1	Immerse	Mucosa	Left	Anterior	322.8	900.12
83	NaCl05	1	Immerse	Mucosa	Left	Middle	199.18	900.12
83	NaCl05	1	Immerse	Mucosa	Left	Posterior	380.4	900.12
83	NaCl05	1	Immerse	Mucosa	Right	Anterior	317.82	900.12
83	NaCl05	1	Immerse	Mucosa	Right	Middle	176.09	900.12
83	NaCl05	1	Immerse	Mucosa	Right	Posterior	414.1	900.12
83	NaCl05	1	Immerse	Thyroarytenoid	Left	Anterior	331.8	900.12
83	NaCl05	1	Immerse	Thyroarytenoid	Left	Middle	378.9	900.12
83	NaCl05	1	Immerse	Thyroarytenoid	Left	Posterior	411.3	900.12
83	NaCl05	1	Immerse	Thyroarytenoid	Right	Anterior	367.9	900.12
83	NaCl05	1	Immerse	Thyroarytenoid	Right	Middle	347.67	900.12
83	NaCl05	1	Immerse	Thyroarytenoid	Right	Posterior	375.17	900.12
84	NaCl30	1	Immerse	Mucosa	Left	Anterior	193.1	708.8
84	NaCl30	1	Immerse	Mucosa	Left	Middle	105	708.8
84	NaCl30	1	Immerse	Mucosa	Left	Posterior	119.9	708.8
84	NaCl30	1	Immerse	Mucosa	Right	Anterior	122.3	708.8
84	NaCl30	1	Immerse	Mucosa	Right	Middle	109.8	708.8
84	NaCl30	1	Immerse	Mucosa	Right	Posterior	110.42	708.8
84	NaCl30	1	Immerse	Thyroarytenoid	Left	Anterior	261.08	708.8
84	NaCl30	1	Immerse	Thyroarytenoid	Left	Middle	292.7	708.8
84	NaCl30	1	Immerse	Thyroarytenoid	Left	Posterior	320.8	708.8
84	NaCl30	1	Immerse	Thyroarytenoid	Right	Anterior	241.73	708.8
84	NaCl30	1	Immerse	Thyroarytenoid	Right	Middle	298	708.8
84	NaCl30	1	Immerse	Thyroarytenoid	Right	Posterior	340.45	708.8
85	NaCl05	3	Base	Mucosa	Left	Anterior	330.6	851.62
85	NaCl05	3	Base	Mucosa	Left	Middle	277.5	851.62
85	NaCl05	3	Base	Mucosa	Left	Posterior	279.9	851.62
85	NaCl05	3	Base	Mucosa	Right	Anterior	229.18	851.62
85	NaCl05	3	Base	Mucosa	Right	Middle	262.9	851.62
85	NaCl05	3	Base	Mucosa	Right	Posterior	372.42	851.62
85	NaCl05	3	Base	Thyroarytenoid	Left	Anterior	340.58	851.62
85	NaCl05	3	Base	Thyroarytenoid	Left	Middle	444.91	851.62
85	NaCl05	3	Base	Thyroarytenoid	Left	Posterior	458	851.62
85	NaCl05	3	Base	Thyroarytenoid	Right	Anterior	320.73	851.62
85	NaCl05	3	Base	Thyroarytenoid	Right	Middle	441.1	851.62
85	NaCl05	3	Base	Thyroarytenoid	Right	Posterior	372.8	851.62
86	PBS	5	Rehydrate	Mucosa	Left	Anterior	446.08	827.1
86	PBS	5	Rehydrate	Mucosa	Left	Middle	488	827.1
86	PBS	5	Rehydrate	Mucosa	Left	Posterior	440.91	827.1
86	PBS	5	Rehydrate	Mucosa	Right	Anterior	458.09	827.1
86	PBS	5	Rehydrate	Mucosa	Right	Middle	297.4	827.1
86	PBS	5	Rehydrate	Mucosa	Right	Posterior	382.7	827.1
86	PBS	5	Rehydrate	Thyroarytenoid	Left	Anterior	322.4	827.1
86	PBS	5	Rehydrate	Thyroarytenoid	Left	Middle	486.2	827.1
86	PBS	5	Rehydrate	Thyroarytenoid	Left	Posterior	470.92	827.1
86	PBS	5	Rehydrate	Thyroarytenoid	Right	Anterior	341.82	827.1
86	PBS	5	Rehydrate	Thyroarytenoid	Right	Middle	468.1	827.1
86	PBS	5	Rehydrate	Thyroarytenoid	Right	Posterior	420.8	827.1
87	Dry	2	Rehydrate	Mucosa	Left	Anterior	319.1	716.59
87	Dry	2	Rehydrate	Mucosa	Left	Middle	461.33	716.59
87	Dry	2	Rehydrate	Mucosa	Left	Posterior	309.75	716.59
87	Dry	2	Rehydrate	Mucosa	Right	Anterior	232.58	716.59
87	Dry	2	Rehydrate	Mucosa	Right	Middle	260.7	716.59
87	Dry	2	Rehydrate	Mucosa	Right	Posterior	324.73	716.59
87	Dry	2	Rehydrate	Thyroarytenoid	Left	Anterior	277.5	716.59
87	Dry	2	Rehydrate	Thyroarytenoid	Left	Middle	314.36	716.59
87	Dry	2	Rehydrate	Thyroarytenoid	Left	Posterior	317.33	716.59
87	Dry	2	Rehydrate	Thyroarytenoid	Right	Anterior	266.17	716.59
87	Dry	2	Rehydrate	Thyroarytenoid	Right	Middle	331.27	716.59
87	Dry	2	Rehydrate	Thyroarytenoid	Right	Posterior	314.6	716.59
88	H2O	1	Rehydrate	Mucosa	Left	Anterior	270	811.5
88	H2O	1	Rehydrate	Mucosa	Left	Middle	469.5	811.5
88	H2O	1	Rehydrate	Mucosa	Left	Posterior	384.25	811.5
88	H2O	1	Rehydrate	Mucosa	Right	Anterior	236.42	811.5
88	H2O	1	Rehydrate	Mucosa	Right	Middle	285.64	811.5
88	H2O	1	Rehydrate	Mucosa	Right	Posterior	313.42	811.5
88	H2O	1	Rehydrate	Thyroarytenoid	Left	Anterior	461.17	811.5
88	H2O	1	Rehydrate	Thyroarytenoid	Left	Middle	458.67	811.5
88	H2O	1	Rehydrate	Thyroarytenoid	Left	Posterior	361.6	811.5
88	H2O	1	Rehydrate	Thyroarytenoid	Right	Anterior	367.6	811.5
88	H2O	1	Rehydrate	Thyroarytenoid	Right	Middle	507	811.5
88	H2O	1	Rehydrate	Thyroarytenoid	Right	Posterior	341.58	811.5
89	NaCl05	2	Base	Mucosa	Left	Anterior	186.08	795.69
89	NaCl05	2	Base	Mucosa	Left	Middle	231.75	795.69
89	NaCl05	2	Base	Mucosa	Left	Posterior	373.55	795.69
89	NaCl05	2	Base	Mucosa	Right	Anterior	264.75	795.69
89	NaCl05	2	Base	Mucosa	Right	Middle	256.25	795.69
89	NaCl05	2	Base	Mucosa	Right	Posterior	280.5	795.69
89	NaCl05	2	Base	Thyroarytenoid	Left	Anterior	466.7	795.69
89	NaCl05	2	Base	Thyroarytenoid	Left	Middle	342.3	795.69
89	NaCl05	2	Base	Thyroarytenoid	Left	Posterior	439.08	795.69
89	NaCl05	2	Base	Thyroarytenoid	Right	Anterior	286.6	795.69
89	NaCl05	2	Base	Thyroarytenoid	Right	Middle	246.18	795.69
89	NaCl05	2	Base	Thyroarytenoid	Right	Posterior	431.25	795.69
90	NaCl10	4	Base	Mucosa	Left	Anterior	271.08	799.81
90	NaCl10	4	Base	Mucosa	Left	Middle	353.4	799.81
90	NaCl10	4	Base	Mucosa	Left	Posterior	337	799.81
90	NaCl10	4	Base	Mucosa	Right	Anterior	245.5	799.81
90	NaCl10	4	Base	Mucosa	Right	Middle	280.89	799.81
90	NaCl10	4	Base	Mucosa	Right	Posterior	199.25	799.81
90	NaCl10	4	Base	Thyroarytenoid	Left	Anterior	288.75	799.81
90	NaCl10	4	Base	Thyroarytenoid	Left	Middle	392.45	799.81
90	NaCl10	4	Base	Thyroarytenoid	Left	Posterior	375.2	799.81
90	NaCl10	4	Base	Thyroarytenoid	Right	Anterior	313.6	799.81
90	NaCl10	4	Base	Thyroarytenoid	Right	Middle	373.2	799.81
90	NaCl10	4	Base	Thyroarytenoid	Right	Posterior	358.08	799.81
91	NaCl30	1	Rehydrate	Mucosa	Left	Anterior	67.55	699.94
91	NaCl30	1	Rehydrate	Mucosa	Left	Middle	83.92	699.94
91	NaCl30	1	Rehydrate	Mucosa	Left	Posterior	192.78	699.94
91	NaCl30	1	Rehydrate	Mucosa	Right	Anterior	87.34	699.94
91	NaCl30	1	Rehydrate	Mucosa	Right	Middle	81.55	699.94
91	NaCl30	1	Rehydrate	Mucosa	Right	Posterior	198.67	699.94
91	NaCl30	1	Rehydrate	Thyroarytenoid	Left	Anterior	301.82	699.94
91	NaCl30	1	Rehydrate	Thyroarytenoid	Left	Middle	307.82	699.94
91	NaCl30	1	Rehydrate	Thyroarytenoid	Left	Posterior	387	699.94
91	NaCl30	1	Rehydrate	Thyroarytenoid	Right	Anterior	268.18	699.94
91	NaCl30	1	Rehydrate	Thyroarytenoid	Right	Middle	292.1	699.94
91	NaCl30	1	Rehydrate	Thyroarytenoid	Right	Posterior	302.6	699.94
92	NaCl05	5	Immerse	Mucosa	Left	Anterior	143.7	727.7
92	NaCl05	5	Immerse	Mucosa	Left	Middle	176.3	727.7
92	NaCl05	5	Immerse	Mucosa	Left	Posterior	149.42	727.7
92	NaCl05	5	Immerse	Mucosa	Right	Anterior	131.25	727.7
92	NaCl05	5	Immerse	Mucosa	Right	Middle	164.73	727.7
92	NaCl05	5	Immerse	Mucosa	Right	Posterior	88.37	727.7
92	NaCl05	5	Immerse	Thyroarytenoid	Left	Anterior	260.33	727.7
92	NaCl05	5	Immerse	Thyroarytenoid	Left	Middle	335.58	727.7
92	NaCl05	5	Immerse	Thyroarytenoid	Left	Posterior	363.7	727.7
92	NaCl05	5	Immerse	Thyroarytenoid	Right	Anterior	255.92	727.7
92	NaCl05	5	Immerse	Thyroarytenoid	Right	Middle	330.58	727.7
92	NaCl05	5	Immerse	Thyroarytenoid	Right	Posterior	313	727.7
93	NaCl30	2	Rehydrate	Mucosa	Left	Anterior	199.75	754.95
93	NaCl30	2	Rehydrate	Mucosa	Left	Middle	165.45	754.95
93	NaCl30	2	Rehydrate	Mucosa	Left	Posterior	218.92	754.95
93	NaCl30	2	Rehydrate	Mucosa	Right	Anterior	211.5	754.95
93	NaCl30	2	Rehydrate	Mucosa	Right	Middle	144.83	754.95
93	NaCl30	2	Rehydrate	Mucosa	Right	Posterior	318.1	754.95
93	NaCl30	2	Rehydrate	Thyroarytenoid	Left	Anterior	281.55	754.95
93	NaCl30	2	Rehydrate	Thyroarytenoid	Left	Middle	385	754.95
93	NaCl30	2	Rehydrate	Thyroarytenoid	Left	Posterior	359.58	754.95
93	NaCl30	2	Rehydrate	Thyroarytenoid	Right	Anterior	283.18	754.95
93	NaCl30	2	Rehydrate	Thyroarytenoid	Right	Middle	397.08	754.95
93	NaCl30	2	Rehydrate	Thyroarytenoid	Right	Posterior	375.5	754.95
94	NaCl30	3	Immerse	Mucosa	Left	Anterior	349.75	937.7
94	NaCl30	3	Immerse	Mucosa	Left	Middle	242.8	937.7
94	NaCl30	3	Immerse	Mucosa	Left	Posterior	324.2	937.7
94	NaCl30	3	Immerse	Mucosa	Right	Anterior	284	937.7
94	NaCl30	3	Immerse	Mucosa	Right	Middle	183.09	937.7
94	NaCl30	3	Immerse	Mucosa	Right	Posterior	298.25	937.7
94	NaCl30	3	Immerse	Thyroarytenoid	Left	Anterior	344.25	937.7
94	NaCl30	3	Immerse	Thyroarytenoid	Left	Middle	396.15	937.7
94	NaCl30	3	Immerse	Thyroarytenoid	Left	Posterior	518.5	937.7
94	NaCl30	3	Immerse	Thyroarytenoid	Right	Anterior	317.45	937.7
94	NaCl30	3	Immerse	Thyroarytenoid	Right	Middle	390.1	937.7
94	NaCl30	3	Immerse	Thyroarytenoid	Right	Posterior	437.58	937.7
95	Dry	1	Rehydrate	Mucosa	Left	Anterior	209.64	793.19
95	Dry	1	Rehydrate	Mucosa	Left	Middle	224.56	793.19
95	Dry	1	Rehydrate	Mucosa	Left	Posterior	285.27	793.19
95	Dry	1	Rehydrate	Mucosa	Right	Anterior	206.75	793.19
95	Dry	1	Rehydrate	Mucosa	Right	Middle	186.73	793.19
95	Dry	1	Rehydrate	Mucosa	Right	Posterior	235.67	793.19
95	Dry	1	Rehydrate	Thyroarytenoid	Left	Anterior	245	793.19
95	Dry	1	Rehydrate	Thyroarytenoid	Left	Middle	313.67	793.19
95	Dry	1	Rehydrate	Thyroarytenoid	Left	Posterior	410.73	793.19
95	Dry	1	Rehydrate	Thyroarytenoid	Right	Anterior	249.92	793.19
95	Dry	1	Rehydrate	Thyroarytenoid	Right	Middle	318.3	793.19
95	Dry	1	Rehydrate	Thyroarytenoid	Right	Posterior	373.64	793.19
96	NaCl30	3	Base	Mucosa	Left	Anterior	299.9	880.12
96	NaCl30	3	Base	Mucosa	Left	Middle	202.4	880.12
96	NaCl30	3	Base	Mucosa	Left	Posterior	343.08	880.12
96	NaCl30	3	Base	Mucosa	Right	Anterior	222.25	880.12
96	NaCl30	3	Base	Mucosa	Right	Middle	167	880.12
96	NaCl30	3	Base	Mucosa	Right	Posterior	212.73	880.12
96	NaCl30	3	Base	Thyroarytenoid	Left	Anterior	365.58	880.12
96	NaCl30	3	Base	Thyroarytenoid	Left	Middle	403.3	880.12
96	NaCl30	3	Base	Thyroarytenoid	Left	Posterior	446	880.12
96	NaCl30	3	Base	Thyroarytenoid	Right	Anterior	404.1	880.12
96	NaCl30	3	Base	Thyroarytenoid	Right	Middle	433.73	880.12
96	NaCl30	3	Base	Thyroarytenoid	Right	Posterior	441.18	880.12
